# Supplementary material for: Dual donor-acceptor covalent organic frameworks for hydrogen peroxide photosynthesis
Source: Nat Commun. 2023 Aug 28;14:5238. doi: 10.1038/s41467-023-40991-7 (PMC10462664; doi:10.1038/s41467-023-40991-7)
Supplement: Supplementary file 3 — Source Data [file 41467_2023_40991_MOESM3_ESM.xlsx]

## Sheet: Figure 2a
TpaBtt	2 Theta	Intensity		TpabBtt	2 Theta	Intensity		TaptBtt	2 Theta	Intensity
	2	27567			2	28591			2	27274
	2.02062	27045			2.02062	28438			2.02062	26917
	2.04123	26818			2.04123	27846			2.04123	26618
	2.06185	26292			2.06185	27714			2.06185	26307
	2.08246	25522			2.08246	27081			2.08246	25591
	2.10308	25433			2.10308	26552			2.10308	25316
	2.1237	25263			2.1237	26348			2.1237	24646
	2.14431	24881			2.14431	25847			2.14431	24582
	2.16493	24336			2.16493	25239			2.16493	24052
	2.18554	23745			2.18554	25218			2.18554	23702
	2.20616	23568			2.20616	24636			2.20616	23454
	2.22678	23279			2.22678	24148			2.22678	22698
	2.24739	22693			2.24739	23568			2.24739	22931
	2.26801	22350			2.26801	23293			2.26801	22107
	2.28862	22007			2.28862	22834			2.28862	21718
	2.30924	21643			2.30924	22464			2.30924	21435
	2.32986	21031			2.32986	21937			2.32986	21291
	2.35047	20924			2.35047	21599			2.35047	21060
	2.37109	20764			2.37109	21326			2.37109	20753
	2.3917	19874			2.3917	20948			2.3917	20477
	2.41232	19902			2.41232	20665			2.41232	19722
	2.43294	19714			2.43294	20398			2.43294	19262
	2.45355	19380			2.45355	19997			2.45355	19368
	2.47417	18997			2.47417	19638			2.47417	18900
	2.49478	18783			2.49478	19306			2.49478	18956
	2.5154	18274			2.5154	18891			2.5154	18466
	2.53602	18219			2.53602	18914			2.53602	18222
	2.55663	18091			2.55663	18488			2.55663	17918
	2.57725	17588			2.57725	18350			2.57725	17784
	2.59786	17338			2.59786	17865			2.59786	17562
	2.61848	17029			2.61848	17561			2.61848	17084
	2.6391	16951			2.6391	17226			2.6391	16844
	2.65971	16567			2.65971	16860			2.65971	16726
	2.68033	16205			2.68033	16742			2.68033	16400
	2.70094	15848			2.70094	16679			2.70094	16036
	2.72156	15662			2.72156	16140			2.72156	16163
	2.74218	15466			2.74218	16012			2.74218	15917
	2.76279	15099			2.76279	15696			2.76279	15732
	2.78341	14837			2.78341	15573			2.78341	15360
	2.80402	14792			2.80402	15039			2.80402	15065
	2.82464	14274			2.82464	14830			2.82464	14875
	2.84526	14193			2.84526	14542			2.84526	14557
	2.86587	14027			2.86587	14641			2.86587	14536
	2.88649	13725			2.88649	14124			2.88649	14336
	2.9071	13425			2.9071	14020			2.9071	14002
	2.92772	13312			2.92772	13714			2.92772	14057
	2.94834	12989			2.94834	13535			2.94834	13727
	2.96895	12793			2.96895	13176			2.96895	13455
	2.98957	12708			2.98957	13098			2.98957	13257
	3.01018	12471			3.01018	12927			3.01018	13115
	3.0308	12393			3.0308	12888			3.0308	12905
	3.05142	12044			3.05142	12702			3.05142	12772
	3.07203	11961			3.07203	12501			3.07203	12706
	3.09265	11701			3.09265	12131			3.09265	12317
	3.11326	11540			3.11326	11909			3.11326	12300
	3.13388	11234			3.13388	11684			3.13388	12028
	3.1545	11175			3.1545	11639			3.1545	11705
	3.17511	10956			3.17511	11340			3.17511	11775
	3.19573	10926			3.19573	11241			3.19573	11632
	3.21634	10659			3.21634	11049			3.21634	11556
	3.23696	10509			3.23696	10820			3.23696	11507
	3.25758	10238			3.25758	10791			3.25758	11295
	3.27819	10230			3.27819	10689			3.27819	10853
	3.29881	10035			3.29881	10350			3.29881	10895
	3.31942	9827			3.31942	10172			3.31942	10728
	3.34004	9873			3.34004	10216			3.34004	10605
	3.36066	9634			3.36066	9751			3.36066	10400
	3.38127	9518			3.38127	9768			3.38127	10429
	3.40189	9226			3.40189	9753			3.40189	10179
	3.4225	9137			3.4225	9619			3.4225	9941
	3.44312	9102			3.44312	9395			3.44312	9841
	3.46374	8972			3.46374	9336			3.46374	9816
	3.48435	8763			3.48435	9113			3.48435	9815
	3.50497	8756			3.50497	9027			3.50497	9713
	3.52558	8534			3.52558	8894			3.52558	9537
	3.5462	8329			3.5462	8771			3.5462	9292
	3.56682	8180			3.56682	8587			3.56682	9322
	3.58743	8180			3.58743	8598			3.58743	8877
	3.60805	7959			3.60805	8378			3.60805	8911
	3.62866	7853			3.62866	8259			3.62866	8955
	3.64928	7644			3.64928	8204			3.64928	8703
	3.6699	7669			3.6699	8133			3.6699	8757
	3.69051	7703			3.69051	8093			3.69051	8739
	3.71113	7264			3.71113	7954			3.71113	8738
	3.73174	7368			3.73174	7814			3.73174	8323
	3.75236	7167			3.75236	7740			3.75236	8299
	3.77298	7091			3.77298	7645			3.77298	8148
	3.79359	6982			3.79359	7442			3.79359	8238
	3.81421	6889			3.81421	7288			3.81421	8152
	3.83482	6656			3.83482	7429			3.83482	7944
	3.85544	6530			3.85544	7292			3.85544	7991
	3.87606	6398			3.87606	6883			3.87606	7633
	3.89667	6273			3.89667	6981			3.89667	7594
	3.91729	6083			3.91729	6786			3.91729	7710
	3.9379	6094			3.9379	6642			3.9379	7481
	3.95852	5770			3.95852	6532			3.95852	7262
	3.97914	5665			3.97914	6381			3.97914	7267
	3.99975	5447			3.99975	6250			3.99975	7331
	4.02037	5325			4.02037	6282			4.02037	7225
	4.04098	5202			4.04098	6187			4.04098	7091
	4.0616	5084			4.0616	6164			4.0616	6979
	4.08222	4920			4.08222	5913			4.08222	7106
	4.10283	4751			4.10283	6022			4.10283	6907
	4.12345	4783			4.12345	5873			4.12345	6947
	4.14406	4519			4.14406	5821			4.14406	7123
	4.16468	4468			4.16468	5857			4.16468	6756
	4.1853	4309			4.1853	6077			4.1853	7100
	4.20591	4221			4.20591	5960			4.20591	7076
	4.22653	4075			4.22653	6111			4.22653	7192
	4.24714	4076			4.24714	6165			4.24714	7272
	4.26776	3977			4.26776	6243			4.26776	7344
	4.28838	3793			4.28838	6454			4.28838	7507
	4.30899	3617			4.30899	6577			4.30899	7817
	4.32961	3603			4.32961	6754			4.32961	7846
	4.35022	3615			4.35022	7024			4.35022	8162
	4.37084	3552			4.37084	7202			4.37084	8455
	4.39146	3326			4.39146	7601			4.39146	8927
	4.41207	3294			4.41207	8217			4.41207	9094
	4.43269	3238			4.43269	8585			4.43269	9539
	4.4533	3029			4.4533	8961			4.4533	9993
	4.47392	2933			4.47392	9576			4.47392	10338
	4.49454	2936			4.49454	10419			4.49454	11089
	4.51515	2854			4.51515	11147			4.51515	11743
	4.53577	2764			4.53577	12036			4.53577	12611
	4.55638	2666			4.55638	13032			4.55638	13023
	4.577	2492			4.577	14302			4.577	13930
	4.59762	2498			4.59762	15683			4.59762	14891
	4.61823	2360			4.61823	16919			4.61823	15775
	4.63885	2336			4.63885	18461			4.63885	16861
	4.65946	2428			4.65946	19966			4.65946	17993
	4.68008	2237			4.68008	21536			4.68008	18733
	4.7007	2282			4.7007	23060			4.7007	19994
	4.72131	2160			4.72131	24235			4.72131	20852
	4.74193	2204			4.74193	25002			4.74193	21455
	4.76254	2170			4.76254	25677			4.76254	22118
	4.78316	2190			4.78316	25994			4.78316	22437
	4.80378	2093			4.80378	25879			4.80378	23192
	4.82439	2063			4.82439	25165			4.82439	23194
	4.84501	2099			4.84501	24015			4.84501	22657
	4.86562	2234			4.86562	22622			4.86562	22490
	4.88624	2133			4.88624	20874			4.88624	21617
	4.90686	2174			4.90686	18873			4.90686	20609
	4.92747	2129			4.92747	16560			4.92747	19156
	4.94809	2302			4.94809	14637			4.94809	18304
	4.9687	2301			4.9687	12755			4.9687	16714
	4.98932	2408			4.98932	10945			4.98932	15354
	5.00994	2409			5.00994	9332			5.00994	14042
	5.03055	2560			5.03055	8280			5.03055	12702
	5.05117	2729			5.05117	7084			5.05117	11530
	5.07178	2903			5.07178	6146			5.07178	10318
	5.0924	3115			5.0924	5500			5.0924	9354
	5.11302	3281			5.11302	4833			5.11302	8467
	5.13363	3572			5.13363	4473			5.13363	7622
	5.15425	3951			5.15425	3892			5.15425	7212
	5.17486	4307			5.17486	3618			5.17486	6369
	5.19548	4641			5.19548	3257			5.19548	5862
	5.2161	4995			5.2161	3092			5.2161	5406
	5.23671	5495			5.23671	2860			5.23671	4881
	5.25733	6022			5.25733	2554			5.25733	4600
	5.27794	6498			5.27794	2358			5.27794	4411
	5.29856	7111			5.29856	2285			5.29856	3862
	5.31917	7621			5.31917	2203			5.31917	3693
	5.33979	8164			5.33979	2009			5.33979	3541
	5.36041	8653			5.36041	1938			5.36041	3250
	5.38102	9024			5.38102	1863			5.38102	3035
	5.40164	9269			5.40164	1667			5.40164	2865
	5.42225	9437			5.42225	1595			5.42225	2760
	5.44287	9432			5.44287	1584			5.44287	2660
	5.46349	9077			5.46349	1538			5.46349	2502
	5.4841	8852			5.4841	1484			5.4841	2416
	5.50472	8256			5.50472	1388			5.50472	2234
	5.52533	7634			5.52533	1368			5.52533	2235
	5.54595	6969			5.54595	1315			5.54595	2096
	5.56657	6479			5.56657	1337			5.56657	2147
	5.58718	5889			5.58718	1268			5.58718	1999
	5.6078	5225			5.6078	1257			5.6078	1942
	5.62841	4645			5.62841	1126			5.62841	1788
	5.64903	4278			5.64903	1178			5.64903	1819
	5.66965	3791			5.66965	1192			5.66965	1716
	5.69026	3504			5.69026	1071			5.69026	1648
	5.71088	3174			5.71088	1088			5.71088	1583
	5.73149	2943			5.73149	1032			5.73149	1591
	5.75211	2766			5.75211	1045			5.75211	1590
	5.77273	2570			5.77273	1039			5.77273	1455
	5.79334	2310			5.79334	999			5.79334	1495
	5.81396	2150			5.81396	983			5.81396	1455
	5.83457	2057			5.83457	955			5.83457	1415
	5.85519	1870			5.85519	937			5.85519	1336
	5.87581	1796			5.87581	898			5.87581	1364
	5.89642	1730			5.89642	886			5.89642	1259
	5.91704	1676			5.91704	831			5.91704	1279
	5.93765	1600			5.93765	896			5.93765	1307
	5.95827	1455			5.95827	887			5.95827	1216
	5.97889	1483			5.97889	813			5.97889	1223
	5.9995	1443			5.9995	837			5.9995	1222
	6.02012	1301			6.02012	819			6.02012	1169
	6.04073	1369			6.04073	815			6.04073	1162
	6.06135	1279			6.06135	786			6.06135	1162
	6.08197	1246			6.08197	779			6.08197	1164
	6.10258	1173			6.10258	715			6.10258	1068
	6.1232	1163			6.1232	732			6.1232	1074
	6.14381	1128			6.14381	816			6.14381	1161
	6.16443	1070			6.16443	723			6.16443	1088
	6.18505	1035			6.18505	751			6.18505	1080
	6.20566	1102			6.20566	744			6.20566	1078
	6.22628	999			6.22628	801			6.22628	1079
	6.24689	1013			6.24689	682			6.24689	1090
	6.26751	943			6.26751	677			6.26751	1052
	6.28813	980			6.28813	687			6.28813	1019
	6.30874	920			6.30874	699			6.30874	1103
	6.32936	973			6.32936	720			6.32936	1059
	6.34997	876			6.34997	687			6.34997	1057
	6.37059	863			6.37059	700			6.37059	1058
	6.39121	861			6.39121	694			6.39121	1084
	6.41182	845			6.41182	688			6.41182	1132
	6.43244	857			6.43244	680			6.43244	1146
	6.45305	797			6.45305	674			6.45305	1156
	6.47367	826			6.47367	692			6.47367	1234
	6.49429	817			6.49429	705			6.49429	1235
	6.5149	790			6.5149	678			6.5149	1346
	6.53552	758			6.53552	703			6.53552	1336
	6.55613	749			6.55613	724			6.55613	1455
	6.57675	742			6.57675	724			6.57675	1550
	6.59737	760			6.59737	810			6.59737	1625
	6.61798	738			6.61798	737			6.61798	1862
	6.6386	750			6.6386	880			6.6386	2004
	6.65921	778			6.65921	868			6.65921	2152
	6.67983	803			6.67983	861			6.67983	2406
	6.70045	829			6.70045	971			6.70045	2629
	6.72106	807			6.72106	960			6.72106	2715
	6.74168	798			6.74168	981			6.74168	2993
	6.76229	817			6.76229	1097			6.76229	3048
	6.78291	759			6.78291	1011			6.78291	3215
	6.80353	801			6.80353	1046			6.80353	3291
	6.82414	798			6.82414	1071			6.82414	3352
	6.84476	754			6.84476	945			6.84476	3319
	6.86537	799			6.86537	935			6.86537	3398
	6.88599	762			6.88599	882			6.88599	2944
	6.90661	700			6.90661	925			6.90661	2856
	6.92722	728			6.92722	831			6.92722	2586
	6.94784	652			6.94784	780			6.94784	2350
	6.96845	643			6.96845	693			6.96845	1959
	6.98907	725			6.98907	708			6.98907	1804
	7.00969	645			7.00969	642			7.00969	1655
	7.0303	612			7.0303	604			7.0303	1443
	7.05092	673			7.05092	596			7.05092	1332
	7.07153	571			7.07153	580			7.07153	1258
	7.09215	622			7.09215	601			7.09215	1258
	7.11277	581			7.11277	667			7.11277	1167
	7.13338	562			7.13338	599			7.13338	1219
	7.154	576			7.154	586			7.154	1083
	7.17461	547			7.17461	635			7.17461	1232
	7.19523	565			7.19523	644			7.19523	1163
	7.21585	595			7.21585	619			7.21585	1333
	7.23646	525			7.23646	654			7.23646	1274
	7.25708	562			7.25708	630			7.25708	1353
	7.27769	623			7.27769	658			7.27769	1458
	7.29831	566			7.29831	708			7.29831	1484
	7.31893	561			7.31893	708			7.31893	1663
	7.33954	562			7.33954	743			7.33954	1751
	7.36016	577			7.36016	753			7.36016	1879
	7.38077	603			7.38077	744			7.38077	1948
	7.40139	587			7.40139	695			7.40139	1934
	7.42201	586			7.42201	758			7.42201	1971
	7.44262	498			7.44262	761			7.44262	2119
	7.46324	584			7.46324	738			7.46324	2096
	7.48385	546			7.48385	665			7.48385	2061
	7.50447	521			7.50447	642			7.50447	1946
	7.52509	473			7.52509	649			7.52509	1839
	7.5457	500			7.5457	686			7.5457	1737
	7.56632	502			7.56632	658			7.56632	1564
	7.58693	503			7.58693	668			7.58693	1536
	7.60755	543			7.60755	614			7.60755	1350
	7.62817	510			7.62817	597			7.62817	1285
	7.64878	486			7.64878	671			7.64878	1131
	7.6694	479			7.6694	685			7.6694	1142
	7.69001	499			7.69001	641			7.69001	1116
	7.71063	501			7.71063	675			7.71063	1147
	7.73125	546			7.73125	681			7.73125	1083
	7.75186	464			7.75186	685			7.75186	1151
	7.77248	525			7.77248	733			7.77248	1174
	7.79309	483			7.79309	789			7.79309	1132
	7.81371	467			7.81371	762			7.81371	1243
	7.83433	483			7.83433	839			7.83433	1188
	7.85494	478			7.85494	875			7.85494	1275
	7.87556	432			7.87556	896			7.87556	1306
	7.89617	438			7.89617	992			7.89617	1344
	7.91679	446			7.91679	1007			7.91679	1393
	7.93741	451			7.93741	1107			7.93741	1606
	7.95802	427			7.95802	1173			7.95802	1642
	7.97864	481			7.97864	1370			7.97864	1743
	7.99925	449			7.99925	1421			7.99925	1855
	8.01987	485			8.01987	1560			8.01987	1985
	8.04049	442			8.04049	1707			8.04049	2113
	8.0611	444			8.0611	1911			8.0611	2271
	8.08172	456			8.08172	2071			8.08172	2438
	8.10233	442			8.10233	2279			8.10233	2535
	8.12295	477			8.12295	2394			8.12295	2617
	8.14357	435			8.14357	2515			8.14357	2880
	8.16418	443			8.16418	2832			8.16418	2872
	8.1848	433			8.1848	2921			8.1848	3094
	8.20541	403			8.20541	3047			8.20541	3145
	8.22603	444			8.22603	3143			8.22603	3203
	8.24665	453			8.24665	3003			8.24665	3259
	8.26726	456			8.26726	3026			8.26726	3202
	8.28788	485			8.28788	3114			8.28788	3211
	8.30849	449			8.30849	2957			8.30849	3208
	8.32911	459			8.32911	2808			8.32911	3148
	8.34973	480			8.34973	2711			8.34973	2919
	8.37034	462			8.37034	2388			8.37034	2908
	8.39096	435			8.39096	2356			8.39096	2672
	8.41157	426			8.41157	2089			8.41157	2601
	8.43219	478			8.43219	1996			8.43219	2412
	8.45281	476			8.45281	1715			8.45281	2280
	8.47342	454			8.47342	1681			8.47342	2077
	8.49404	461			8.49404	1453			8.49404	1934
	8.51465	468			8.51465	1417			8.51465	1912
	8.53527	470			8.53527	1274			8.53527	1629
	8.55589	479			8.55589	1172			8.55589	1604
	8.5765	485			8.5765	1118			8.5765	1490
	8.59712	450			8.59712	1036			8.59712	1387
	8.61773	491			8.61773	980			8.61773	1268
	8.63835	493			8.63835	906			8.63835	1231
	8.65897	460			8.65897	885			8.65897	1131
	8.67958	488			8.67958	823			8.67958	1096
	8.7002	503			8.7002	784			8.7002	1020
	8.72081	494			8.72081	734			8.72081	1005
	8.74143	517			8.74143	698			8.74143	971
	8.76205	535			8.76205	681			8.76205	882
	8.78266	500			8.78266	751			8.78266	906
	8.80328	507			8.80328	647			8.80328	857
	8.82389	539			8.82389	618			8.82389	857
	8.84451	553			8.84451	624			8.84451	770
	8.86513	545			8.86513	620			8.86513	800
	8.88574	573			8.88574	624			8.88574	763
	8.90636	598			8.90636	605			8.90636	738
	8.92697	582			8.92697	601			8.92697	741
	8.94759	638			8.94759	569			8.94759	728
	8.96821	688			8.96821	584			8.96821	696
	8.98882	714			8.98882	558			8.98882	711
	9.00944	724			9.00944	566			9.00944	705
	9.03005	778			9.03005	591			9.03005	669
	9.05067	832			9.05067	557			9.05067	711
	9.07129	832			9.07129	593			9.07129	646
	9.0919	928			9.0919	617			9.0919	676
	9.11252	967			9.11252	618			9.11252	618
	9.13313	1005			9.13313	606			9.13313	661
	9.15375	1143			9.15375	595			9.15375	691
	9.17437	1246			9.17437	658			9.17437	664
	9.19498	1313			9.19498	637			9.19498	696
	9.2156	1434			9.2156	597			9.2156	674
	9.23621	1454			9.23621	673			9.23621	707
	9.25683	1704			9.25683	677			9.25683	716
	9.27745	1731			9.27745	741			9.27745	770
	9.29806	1707			9.29806	802			9.29806	778
	9.31868	1729			9.31868	794			9.31868	801
	9.33929	1843			9.33929	864			9.33929	842
	9.35991	1830			9.35991	933			9.35991	869
	9.38053	1754			9.38053	921			9.38053	905
	9.40114	1726			9.40114	1020			9.40114	971
	9.42176	1696			9.42176	1093			9.42176	990
	9.44237	1526			9.44237	1030			9.44237	1000
	9.46299	1500			9.46299	1148			9.46299	1014
	9.48361	1428			9.48361	1167			9.48361	1000
	9.50422	1255			9.50422	1198			9.50422	1117
	9.52484	1206			9.52484	1231			9.52484	1011
	9.54545	1063			9.54545	1200			9.54545	1106
	9.56607	1056			9.56607	1165			9.56607	1094
	9.58669	982			9.58669	1182			9.58669	1040
	9.6073	878			9.6073	1124			9.6073	1150
	9.62792	854			9.62792	1058			9.62792	1057
	9.64853	806			9.64853	1017			9.64853	973
	9.66915	749			9.66915	990			9.66915	963
	9.68977	695			9.68977	825			9.68977	908
	9.71038	705			9.71038	827			9.71038	943
	9.731	552			9.731	823			9.731	816
	9.75161	627			9.75161	751			9.75161	877
	9.77223	581			9.77223	727			9.77223	717
	9.79285	588			9.79285	678			9.79285	773
	9.81346	562			9.81346	666			9.81346	747
	9.83408	485			9.83408	620			9.83408	717
	9.85469	518			9.85469	611			9.85469	667
	9.87531	542			9.87531	554			9.87531	691
	9.89593	502			9.89593	576			9.89593	693
	9.91654	414			9.91654	515			9.91654	638
	9.93716	491			9.93716	520			9.93716	628
	9.95777	450			9.95777	516			9.95777	659
	9.97839	434			9.97839	522			9.97839	589
	9.99901	444			9.99901	494			9.99901	607
	10.0196	450			10.0196	457			10.0196	625
	10.0402	455			10.0402	450			10.0402	634
	10.0609	433			10.0609	458			10.0609	559
	10.0815	412			10.0815	444			10.0815	554
	10.1021	399			10.1021	472			10.1021	500
	10.1227	445			10.1227	424			10.1227	504
	10.1433	411			10.1433	438			10.1433	522
	10.1639	436			10.1639	410			10.1639	545
	10.1845	426			10.1845	410			10.1845	551
	10.2052	400			10.2052	392			10.2052	503
	10.2258	405			10.2258	427			10.2258	484
	10.2464	413			10.2464	404			10.2464	478
	10.267	451			10.267	377			10.267	499
	10.2876	414			10.2876	390			10.2876	518
	10.3082	397			10.3082	401			10.3082	526
	10.3289	393			10.3289	381			10.3289	489
	10.3495	387			10.3495	377			10.3495	524
	10.3701	362			10.3701	421			10.3701	474
	10.3907	384			10.3907	389			10.3907	488
	10.4113	386			10.4113	362			10.4113	472
	10.4319	381			10.4319	377			10.4319	494
	10.4526	371			10.4526	392			10.4526	507
	10.4732	410			10.4732	372			10.4732	484
	10.4938	428			10.4938	381			10.4938	471
	10.5144	439			10.5144	341			10.5144	410
	10.535	429			10.535	395			10.535	471
	10.5556	388			10.5556	377			10.5556	439
	10.5763	453			10.5763	359			10.5763	461
	10.5969	407			10.5969	350			10.5969	458
	10.6175	506			10.6175	381			10.6175	478
	10.6381	450			10.6381	335			10.6381	479
	10.6587	493			10.6587	369			10.6587	493
	10.6793	430			10.6793	378			10.6793	421
	10.6999	473			10.6999	385			10.6999	478
	10.7206	438			10.7206	371			10.7206	430
	10.7412	498			10.7412	346			10.7412	464
	10.7618	495			10.7618	367			10.7618	463
	10.7824	453			10.7824	349			10.7824	418
	10.803	457			10.803	361			10.803	468
	10.8236	477			10.8236	354			10.8236	430
	10.8443	482			10.8443	345			10.8443	453
	10.8649	464			10.8649	369			10.8649	469
	10.8855	455			10.8855	361			10.8855	466
	10.9061	474			10.9061	340			10.9061	427
	10.9267	438			10.9267	326			10.9267	440
	10.9473	429			10.9473	331			10.9473	427
	10.968	410			10.968	364			10.968	453
	10.9886	409			10.9886	328			10.9886	428
	11.0092	383			11.0092	358			11.0092	450
	11.0298	367			11.0298	331			11.0298	445
	11.0504	401			11.0504	339			11.0504	430
	11.071	406			11.071	343			11.071	420
	11.0917	397			11.0917	370			11.0917	407
	11.1123	345			11.1123	333			11.1123	420
	11.1329	389			11.1329	362			11.1329	451
	11.1535	370			11.1535	332			11.1535	440
	11.1741	380			11.1741	354			11.1741	461
	11.1947	374			11.1947	329			11.1947	477
	11.2153	333			11.2153	313			11.2153	497
	11.236	348			11.236	349			11.236	489
	11.2566	356			11.2566	363			11.2566	476
	11.2772	352			11.2772	358			11.2772	486
	11.2978	363			11.2978	357			11.2978	516
	11.3184	320			11.3184	379			11.3184	507
	11.339	336			11.339	360			11.339	477
	11.3597	326			11.3597	386			11.3597	507
	11.3803	299			11.3803	410			11.3803	498
	11.4009	386			11.4009	335			11.4009	480
	11.4215	308			11.4215	382			11.4215	496
	11.4421	323			11.4421	333			11.4421	472
	11.4627	342			11.4627	340			11.4627	491
	11.4834	336			11.4834	386			11.4834	459
	11.504	326			11.504	333			11.504	426
	11.5246	318			11.5246	346			11.5246	470
	11.5452	344			11.5452	340			11.5452	433
	11.5658	326			11.5658	321			11.5658	439
	11.5864	321			11.5864	334			11.5864	457
	11.6071	342			11.6071	347			11.6071	463
	11.6277	320			11.6277	309			11.6277	420
	11.6483	339			11.6483	290			11.6483	425
	11.6689	327			11.6689	357			11.6689	437
	11.6895	303			11.6895	350			11.6895	454
	11.7101	314			11.7101	353			11.7101	426
	11.7307	313			11.7307	345			11.7307	465
	11.7514	298			11.7514	341			11.7514	476
	11.772	313			11.772	366			11.772	465
	11.7926	346			11.7926	348			11.7926	424
	11.8132	320			11.8132	387			11.8132	496
	11.8338	309			11.8338	334			11.8338	433
	11.8544	326			11.8544	366			11.8544	449
	11.8751	311			11.8751	392			11.8751	424
	11.8957	314			11.8957	383			11.8957	433
	11.9163	334			11.9163	366			11.9163	449
	11.9369	328			11.9369	411			11.9369	461
	11.9575	312			11.9575	377			11.9575	497
	11.9781	312			11.9781	355			11.9781	455
	11.9988	303			11.9988	410			11.9988	465
	12.0194	302			12.0194	392			12.0194	511
	12.04	311			12.04	414			12.04	493
	12.0606	302			12.0606	446			12.0606	451
	12.0812	315			12.0812	457			12.0812	490
	12.1018	329			12.1018	445			12.1018	480
	12.1225	307			12.1225	427			12.1225	506
	12.1431	307			12.1431	471			12.1431	508
	12.1637	280			12.1637	478			12.1637	512
	12.1843	339			12.1843	470			12.1843	572
	12.2049	306			12.2049	506			12.2049	565
	12.2255	301			12.2255	475			12.2255	590
	12.2461	338			12.2461	531			12.2461	601
	12.2668	288			12.2668	570			12.2668	583
	12.2874	271			12.2874	537			12.2874	595
	12.308	296			12.308	600			12.308	664
	12.3286	334			12.3286	642			12.3286	725
	12.3492	286			12.3492	637			12.3492	755
	12.3698	300			12.3698	657			12.3698	754
	12.3905	310			12.3905	737			12.3905	801
	12.4111	325			12.4111	809			12.4111	829
	12.4317	331			12.4317	818			12.4317	863
	12.4523	304			12.4523	877			12.4523	827
	12.4729	301			12.4729	883			12.4729	898
	12.4935	313			12.4935	878			12.4935	929
	12.5142	297			12.5142	968			12.5142	1010
	12.5348	309			12.5348	953			12.5348	992
	12.5554	273			12.5554	921			12.5554	967
	12.576	320			12.576	923			12.576	994
	12.5966	289			12.5966	916			12.5966	953
	12.6172	269			12.6172	897			12.6172	920
	12.6379	305			12.6379	872			12.6379	889
	12.6585	297			12.6585	817			12.6585	897
	12.6791	331			12.6791	850			12.6791	881
	12.6997	321			12.6997	799			12.6997	842
	12.7203	309			12.7203	761			12.7203	769
	12.7409	303			12.7409	730			12.7409	804
	12.7615	301			12.7615	708			12.7615	749
	12.7822	275			12.7822	684			12.7822	662
	12.8028	312			12.8028	666			12.8028	691
	12.8234	278			12.8234	591			12.8234	642
	12.844	285			12.844	613			12.844	611
	12.8646	247			12.8646	571			12.8646	559
	12.8852	280			12.8852	568			12.8852	575
	12.9059	300			12.9059	516			12.9059	611
	12.9265	306			12.9265	509			12.9265	532
	12.9471	296			12.9471	498			12.9471	561
	12.9677	319			12.9677	553			12.9677	512
	12.9883	272			12.9883	489			12.9883	504
	13.0089	283			13.0089	477			13.0089	470
	13.0296	318			13.0296	486			13.0296	472
	13.0502	322			13.0502	423			13.0502	473
	13.0708	307			13.0708	410			13.0708	462
	13.0914	269			13.0914	459			13.0914	474
	13.112	280			13.112	429			13.112	424
	13.1326	288			13.1326	425			13.1326	476
	13.1533	280			13.1533	397			13.1533	435
	13.1739	291			13.1739	428			13.1739	456
	13.1945	320			13.1945	398			13.1945	447
	13.2151	307			13.2151	396			13.2151	438
	13.2357	291			13.2357	379			13.2357	433
	13.2563	321			13.2563	361			13.2563	417
	13.2769	286			13.2769	360			13.2769	457
	13.2976	278			13.2976	392			13.2976	449
	13.3182	292			13.3182	384			13.3182	448
	13.3388	326			13.3388	379			13.3388	461
	13.3594	291			13.3594	360			13.3594	446
	13.38	283			13.38	349			13.38	435
	13.4006	322			13.4006	379			13.4006	555
	13.4213	310			13.4213	387			13.4213	536
	13.4419	306			13.4419	384			13.4419	499
	13.4625	322			13.4625	375			13.4625	526
	13.4831	307			13.4831	358			13.4831	486
	13.5037	299			13.5037	398			13.5037	547
	13.5243	293			13.5243	397			13.5243	522
	13.545	315			13.545	367			13.545	514
	13.5656	338			13.5656	344			13.5656	501
	13.5862	306			13.5862	366			13.5862	503
	13.6068	305			13.6068	385			13.6068	480
	13.6274	298			13.6274	381			13.6274	461
	13.648	312			13.648	393			13.648	504
	13.6687	306			13.6687	342			13.6687	458
	13.6893	338			13.6893	353			13.6893	468
	13.7099	327			13.7099	385			13.7099	468
	13.7305	334			13.7305	350			13.7305	434
	13.7511	329			13.7511	347			13.7511	405
	13.7717	333			13.7717	360			13.7717	375
	13.7923	322			13.7923	331			13.7923	377
	13.813	335			13.813	304			13.813	398
	13.8336	308			13.8336	346			13.8336	382
	13.8542	358			13.8542	348			13.8542	411
	13.8748	345			13.8748	347			13.8748	371
	13.8954	364			13.8954	338			13.8954	391
	13.916	331			13.916	313			13.916	394
	13.9367	307			13.9367	355			13.9367	329
	13.9573	364			13.9573	328			13.9573	346
	13.9779	371			13.9779	357			13.9779	378
	13.9985	355			13.9985	340			13.9985	365
	14.0191	345			14.0191	325			14.0191	331
	14.0397	347			14.0397	327			14.0397	334
	14.0604	366			14.0604	357			14.0604	360
	14.081	368			14.081	367			14.081	348
	14.1016	374			14.1016	318			14.1016	352
	14.1222	357			14.1222	384			14.1222	339
	14.1428	376			14.1428	320			14.1428	363
	14.1634	370			14.1634	384			14.1634	369
	14.1841	399			14.1841	348			14.1841	330
	14.2047	360			14.2047	358			14.2047	352
	14.2253	396			14.2253	374			14.2253	304
	14.2459	398			14.2459	378			14.2459	316
	14.2665	409			14.2665	362			14.2665	381
	14.2871	382			14.2871	368			14.2871	315
	14.3077	391			14.3077	332			14.3077	347
	14.3284	368			14.3284	366			14.3284	377
	14.349	376			14.349	336			14.349	364
	14.3696	380			14.3696	336			14.3696	328
	14.3902	368			14.3902	355			14.3902	362
	14.4108	398			14.4108	369			14.4108	347
	14.4314	351			14.4314	323			14.4314	300
	14.4521	372			14.4521	350			14.4521	356
	14.4727	352			14.4727	310			14.4727	324
	14.4933	366			14.4933	340			14.4933	305
	14.5139	341			14.5139	339			14.5139	354
	14.5345	331			14.5345	356			14.5345	353
	14.5551	320			14.5551	314			14.5551	351
	14.5758	331			14.5758	331			14.5758	324
	14.5964	326			14.5964	331			14.5964	361
	14.617	297			14.617	296			14.617	338
	14.6376	315			14.6376	336			14.6376	374
	14.6582	315			14.6582	314			14.6582	349
	14.6788	337			14.6788	315			14.6788	338
	14.6995	324			14.6995	314			14.6995	350
	14.7201	316			14.7201	309			14.7201	368
	14.7407	305			14.7407	315			14.7407	332
	14.7613	320			14.7613	310			14.7613	384
	14.7819	302			14.7819	303			14.7819	367
	14.8025	325			14.8025	313			14.8025	343
	14.8231	326			14.8231	303			14.8231	380
	14.8438	347			14.8438	326			14.8438	381
	14.8644	304			14.8644	312			14.8644	322
	14.885	312			14.885	338			14.885	348
	14.9056	289			14.9056	317			14.9056	385
	14.9262	323			14.9262	338			14.9262	343
	14.9468	302			14.9468	347			14.9468	333
	14.9675	300			14.9675	285			14.9675	365
	14.9881	266			14.9881	287			14.9881	296
	15.0087	266			15.0087	308			15.0087	324
	15.0293	319			15.0293	315			15.0293	323
	15.0499	277			15.0499	302			15.0499	316
	15.0705	293			15.0705	309			15.0705	314
	15.0912	287			15.0912	322			15.0912	287
	15.1118	308			15.1118	330			15.1118	318
	15.1324	311			15.1324	311			15.1324	322
	15.153	302			15.153	291			15.153	300
	15.1736	286			15.1736	294			15.1736	322
	15.1942	309			15.1942	306			15.1942	287
	15.2149	287			15.2149	310			15.2149	331
	15.2355	281			15.2355	287			15.2355	326
	15.2561	312			15.2561	292			15.2561	308
	15.2767	298			15.2767	308			15.2767	299
	15.2973	315			15.2973	317			15.2973	287
	15.3179	286			15.3179	315			15.3179	336
	15.3385	278			15.3385	292			15.3385	310
	15.3592	240			15.3592	279			15.3592	313
	15.3798	288			15.3798	328			15.3798	309
	15.4004	262			15.4004	271			15.4004	329
	15.421	276			15.421	321			15.421	299
	15.4416	264			15.4416	294			15.4416	294
	15.4622	274			15.4622	301			15.4622	294
	15.4829	293			15.4829	319			15.4829	328
	15.5035	284			15.5035	314			15.5035	346
	15.5241	281			15.5241	308			15.5241	302
	15.5447	300			15.5447	330			15.5447	292
	15.5653	267			15.5653	293			15.5653	323
	15.5859	275			15.5859	307			15.5859	276
	15.6066	276			15.6066	278			15.6066	302
	15.6272	265			15.6272	316			15.6272	311
	15.6478	280			15.6478	283			15.6478	284
	15.6684	272			15.6684	310			15.6684	313
	15.689	266			15.689	315			15.689	320
	15.7096	320			15.7096	288			15.7096	312
	15.7303	285			15.7303	317			15.7303	300
	15.7509	298			15.7509	326			15.7509	311
	15.7715	276			15.7715	283			15.7715	339
	15.7921	258			15.7921	291			15.7921	304
	15.8127	302			15.8127	309			15.8127	307
	15.8333	279			15.8333	348			15.8333	330
	15.8539	297			15.8539	255			15.8539	288
	15.8746	304			15.8746	314			15.8746	312
	15.8952	294			15.8952	332			15.8952	312
	15.9158	249			15.9158	329			15.9158	345
	15.9364	251			15.9364	327			15.9364	321
	15.957	304			15.957	282			15.957	284
	15.9776	293			15.9776	315			15.9776	297
	15.9983	306			15.9983	314			15.9983	330
	16.0189	268			16.0189	284			16.0189	330
	16.0395	304			16.0395	303			16.0395	321
	16.0601	266			16.0601	311			16.0601	308
	16.0807	313			16.0807	299			16.0807	297
	16.1013	288			16.1013	302			16.1013	318
	16.122	295			16.122	306			16.122	294
	16.1426	284			16.1426	303			16.1426	332
	16.1632	300			16.1632	295			16.1632	311
	16.1838	315			16.1838	325			16.1838	325
	16.2044	278			16.2044	342			16.2044	296
	16.225	299			16.225	337			16.225	287
	16.2457	302			16.2457	351			16.2457	333
	16.2663	296			16.2663	341			16.2663	349
	16.2869	295			16.2869	357			16.2869	314
	16.3075	289			16.3075	322			16.3075	310
	16.3281	312			16.3281	306			16.3281	307
	16.3487	303			16.3487	309			16.3487	321
	16.3693	304			16.3693	341			16.3693	306
	16.39	292			16.39	332			16.39	312
	16.4106	261			16.4106	327			16.4106	329
	16.4312	302			16.4312	334			16.4312	314
	16.4518	289			16.4518	352			16.4518	338
	16.4724	318			16.4724	325			16.4724	363
	16.493	273			16.493	352			16.493	355
	16.5137	261			16.5137	328			16.5137	340
	16.5343	274			16.5343	329			16.5343	361
	16.5549	297			16.5549	307			16.5549	350
	16.5755	282			16.5755	366			16.5755	344
	16.5961	267			16.5961	344			16.5961	341
	16.6167	283			16.6167	341			16.6167	341
	16.6374	275			16.6374	341			16.6374	358
	16.658	285			16.658	386			16.658	356
	16.6786	285			16.6786	340			16.6786	338
	16.6992	277			16.6992	398			16.6992	361
	16.7198	271			16.7198	391			16.7198	330
	16.7404	266			16.7404	384			16.7404	349
	16.7611	302			16.7611	375			16.7611	314
	16.7817	286			16.7817	393			16.7817	357
	16.8023	279			16.8023	378			16.8023	378
	16.8229	254			16.8229	420			16.8229	338
	16.8435	289			16.8435	411			16.8435	330
	16.8641	292			16.8641	407			16.8641	362
	16.8847	264			16.8847	394			16.8847	358
	16.9054	254			16.9054	443			16.9054	389
	16.926	295			16.926	460			16.926	353
	16.9466	287			16.9466	468			16.9466	384
	16.9672	248			16.9672	477			16.9672	328
	16.9878	302			16.9878	453			16.9878	427
	17.0084	300			17.0084	457			17.0084	418
	17.0291	278			17.0291	503			17.0291	399
	17.0497	263			17.0497	509			17.0497	371
	17.0703	277			17.0703	472			17.0703	415
	17.0909	281			17.0909	497			17.0909	393
	17.1115	294			17.1115	482			17.1115	415
	17.1321	291			17.1321	471			17.1321	443
	17.1528	275			17.1528	489			17.1528	430
	17.1734	278			17.1734	459			17.1734	441
	17.194	257			17.194	496			17.194	490
	17.2146	279			17.2146	480			17.2146	497
	17.2352	258			17.2352	471			17.2352	491
	17.2558	290			17.2558	450			17.2558	512
	17.2765	291			17.2765	467			17.2765	516
	17.2971	288			17.2971	480			17.2971	597
	17.3177	287			17.3177	492			17.3177	592
	17.3383	270			17.3383	501			17.3383	613
	17.3589	269			17.3589	511			17.3589	632
	17.3795	283			17.3795	472			17.3795	678
	17.4001	277			17.4001	494			17.4001	658
	17.4208	297			17.4208	512			17.4208	708
	17.4414	283			17.4414	470			17.4414	727
	17.462	300			17.462	539			17.462	724
	17.4826	315			17.4826	469			17.4826	696
	17.5032	280			17.5032	519			17.5032	684
	17.5238	308			17.5238	437			17.5238	690
	17.5445	319			17.5445	495			17.5445	632
	17.5651	312			17.5651	491			17.5651	606
	17.5857	295			17.5857	442			17.5857	608
	17.6063	281			17.6063	472			17.6063	522
	17.6269	275			17.6269	415			17.6269	527
	17.6475	293			17.6475	421			17.6475	521
	17.6682	297			17.6682	420			17.6682	477
	17.6888	302			17.6888	399			17.6888	445
	17.7094	286			17.7094	421			17.7094	399
	17.73	316			17.73	371			17.73	386
	17.7506	262			17.7506	355			17.7506	418
	17.7712	284			17.7712	350			17.7712	388
	17.7919	287			17.7919	361			17.7919	366
	17.8125	321			17.8125	372			17.8125	386
	17.8331	265			17.8331	401			17.8331	378
	17.8537	296			17.8537	362			17.8537	355
	17.8743	322			17.8743	344			17.8743	360
	17.8949	273			17.8949	356			17.8949	350
	17.9155	268			17.9155	380			17.9155	351
	17.9362	282			17.9362	341			17.9362	348
	17.9568	294			17.9568	355			17.9568	364
	17.9774	301			17.9774	401			17.9774	359
	17.998	321			17.998	372			17.998	371
	18.0186	280			18.0186	375			18.0186	368
	18.0392	285			18.0392	372			18.0392	334
	18.0599	299			18.0599	384			18.0599	380
	18.0805	280			18.0805	308			18.0805	355
	18.1011	273			18.1011	330			18.1011	348
	18.1217	278			18.1217	370			18.1217	322
	18.1423	283			18.1423	363			18.1423	350
	18.1629	300			18.1629	378			18.1629	324
	18.1836	256			18.1836	367			18.1836	349
	18.2042	305			18.2042	325			18.2042	320
	18.2248	308			18.2248	360			18.2248	374
	18.2454	304			18.2454	354			18.2454	389
	18.266	309			18.266	390			18.266	349
	18.2866	292			18.2866	370			18.2866	376
	18.3073	306			18.3073	337			18.3073	416
	18.3279	298			18.3279	357			18.3279	403
	18.3485	318			18.3485	390			18.3485	404
	18.3691	292			18.3691	368			18.3691	380
	18.3897	304			18.3897	374			18.3897	418
	18.4103	319			18.4103	363			18.4103	431
	18.4309	280			18.4309	368			18.4309	480
	18.4516	269			18.4516	360			18.4516	465
	18.4722	298			18.4722	376			18.4722	451
	18.4928	308			18.4928	396			18.4928	483
	18.5134	321			18.5134	392			18.5134	487
	18.534	281			18.534	384			18.534	487
	18.5546	296			18.5546	387			18.5546	600
	18.5753	342			18.5753	397			18.5753	531
	18.5959	302			18.5959	364			18.5959	531
	18.6165	306			18.6165	404			18.6165	519
	18.6371	306			18.6371	382			18.6371	576
	18.6577	344			18.6577	421			18.6577	539
	18.6783	324			18.6783	403			18.6783	499
	18.699	330			18.699	352			18.699	550
	18.7196	315			18.7196	356			18.7196	573
	18.7402	310			18.7402	389			18.7402	540
	18.7608	327			18.7608	369			18.7608	543
	18.7814	329			18.7814	350			18.7814	470
	18.802	336			18.802	372			18.802	474
	18.8227	335			18.8227	367			18.8227	455
	18.8433	320			18.8433	350			18.8433	449
	18.8639	330			18.8639	377			18.8639	410
	18.8845	309			18.8845	354			18.8845	410
	18.9051	304			18.9051	383			18.9051	399
	18.9257	285			18.9257	340			18.9257	367
	18.9463	337			18.9463	385			18.9463	386
	18.967	303			18.967	368			18.967	368
	18.9876	313			18.9876	356			18.9876	382
	19.0082	326			19.0082	362			19.0082	337
	19.0288	321			19.0288	371			19.0288	376
	19.0494	332			19.0494	328			19.0494	358
	19.07	344			19.07	399			19.07	372
	19.0907	339			19.0907	385			19.0907	391
	19.1113	359			19.1113	333			19.1113	370
	19.1319	310			19.1319	375			19.1319	345
	19.1525	346			19.1525	332			19.1525	391
	19.1731	360			19.1731	353			19.1731	421
	19.1937	347			19.1937	385			19.1937	402
	19.2144	320			19.2144	357			19.2144	409
	19.235	362			19.235	372			19.235	428
	19.2556	346			19.2556	359			19.2556	433
	19.2762	381			19.2762	397			19.2762	451
	19.2968	350			19.2968	404			19.2968	476
	19.3174	369			19.3174	376			19.3174	485
	19.3381	378			19.3381	389			19.3381	512
	19.3587	397			19.3587	383			19.3587	502
	19.3793	327			19.3793	371			19.3793	529
	19.3999	378			19.3999	406			19.3999	524
	19.4205	326			19.4205	427			19.4205	544
	19.4411	380			19.4411	376			19.4411	525
	19.4617	352			19.4617	385			19.4617	500
	19.4824	386			19.4824	343			19.4824	529
	19.503	364			19.503	329			19.503	503
	19.5236	354			19.5236	333			19.5236	517
	19.5442	346			19.5442	352			19.5442	393
	19.5648	345			19.5648	311			19.5648	427
	19.5854	368			19.5854	292			19.5854	392
	19.6061	341			19.6061	306			19.6061	390
	19.6267	354			19.6267	314			19.6267	359
	19.6473	356			19.6473	313			19.6473	334
	19.6679	327			19.6679	305			19.6679	327
	19.6885	357			19.6885	334			19.6885	297
	19.7091	362			19.7091	329			19.7091	327
	19.7298	339			19.7298	286			19.7298	299
	19.7504	318			19.7504	293			19.7504	269
	19.771	366			19.771	320			19.771	277
	19.7916	356			19.7916	277			19.7916	278
	19.8122	327			19.8122	319			19.8122	305
	19.8328	310			19.8328	318			19.8328	296
	19.8535	309			19.8535	295			19.8535	284
	19.8741	294			19.8741	298			19.8741	278
	19.8947	333			19.8947	292			19.8947	280
	19.9153	316			19.9153	315			19.9153	277
	19.9359	278			19.9359	280			19.9359	245
	19.9565	338			19.9565	282			19.9565	280
	19.9771	326			19.9771	309			19.9771	271
	19.9978	356			19.9978	304			19.9978	280
	20.0184	350			20.0184	324			20.0184	286
	20.039	317			20.039	301			20.039	276
	20.0596	300			20.0596	285			20.0596	279
	20.0802	293			20.0802	331			20.0802	292
	20.1008	321			20.1008	302			20.1008	267
	20.1215	309			20.1215	301			20.1215	269
	20.1421	297			20.1421	297			20.1421	277
	20.1627	327			20.1627	295			20.1627	288
	20.1833	302			20.1833	305			20.1833	256
	20.2039	286			20.2039	322			20.2039	271
	20.2245	306			20.2245	318			20.2245	241
	20.2452	320			20.2452	310			20.2452	269
	20.2658	348			20.2658	327			20.2658	241
	20.2864	278			20.2864	316			20.2864	263
	20.307	314			20.307	293			20.307	271
	20.3276	293			20.3276	329			20.3276	272
	20.3482	338			20.3482	315			20.3482	256
	20.3689	315			20.3689	311			20.3689	265
	20.3895	317			20.3895	301			20.3895	255
	20.4101	301			20.4101	307			20.4101	235
	20.4307	313			20.4307	340			20.4307	263
	20.4513	291			20.4513	320			20.4513	248
	20.4719	287			20.4719	299			20.4719	239
	20.4925	299			20.4925	304			20.4925	263
	20.5132	325			20.5132	332			20.5132	286
	20.5338	297			20.5338	335			20.5338	257
	20.5544	296			20.5544	342			20.5544	284
	20.575	303			20.575	318			20.575	239
	20.5956	255			20.5956	323			20.5956	270
	20.6162	297			20.6162	317			20.6162	285
	20.6369	279			20.6369	304			20.6369	259
	20.6575	270			20.6575	277			20.6575	266
	20.6781	306			20.6781	305			20.6781	266
	20.6987	287			20.6987	342			20.6987	241
	20.7193	312			20.7193	305			20.7193	263
	20.7399	279			20.7399	338			20.7399	271
	20.7606	284			20.7606	335			20.7606	270
	20.7812	291			20.7812	321			20.7812	266
	20.8018	316			20.8018	303			20.8018	248
	20.8224	282			20.8224	315			20.8224	284
	20.843	284			20.843	320			20.843	247
	20.8636	278			20.8636	276			20.8636	252
	20.8843	294			20.8843	312			20.8843	288
	20.9049	292			20.9049	281			20.9049	291
	20.9255	286			20.9255	313			20.9255	243
	20.9461	299			20.9461	318			20.9461	267
	20.9667	315			20.9667	302			20.9667	252
	20.9873	275			20.9873	279			20.9873	263
	21.0079	281			21.0079	339			21.0079	251
	21.0286	251			21.0286	304			21.0286	265
	21.0492	283			21.0492	301			21.0492	254
	21.0698	241			21.0698	307			21.0698	274
	21.0904	267			21.0904	318			21.0904	296
	21.111	305			21.111	307			21.111	253
	21.1316	255			21.1316	301			21.1316	243
	21.1523	275			21.1523	313			21.1523	268
	21.1729	282			21.1729	284			21.1729	257
	21.1935	307			21.1935	286			21.1935	283
	21.2141	301			21.2141	331			21.2141	243
	21.2347	267			21.2347	295			21.2347	262
	21.2553	272			21.2553	328			21.2553	242
	21.276	265			21.276	311			21.276	242
	21.2966	246			21.2966	323			21.2966	247
	21.3172	258			21.3172	299			21.3172	241
	21.3378	263			21.3378	324			21.3378	263
	21.3584	261			21.3584	284			21.3584	248
	21.379	239			21.379	298			21.379	241
	21.3997	288			21.3997	299			21.3997	282
	21.4203	275			21.4203	303			21.4203	262
	21.4409	266			21.4409	313			21.4409	252
	21.4615	252			21.4615	329			21.4615	283
	21.4821	260			21.4821	304			21.4821	262
	21.5027	269			21.5027	281			21.5027	262
	21.5233	250			21.5233	283			21.5233	262
	21.544	261			21.544	318			21.544	269
	21.5646	236			21.5646	304			21.5646	249
	21.5852	256			21.5852	313			21.5852	265
	21.6058	243			21.6058	334			21.6058	235
	21.6264	250			21.6264	312			21.6264	219
	21.647	235			21.647	322			21.647	251
	21.6677	265			21.6677	295			21.6677	280
	21.6883	256			21.6883	296			21.6883	253
	21.7089	242			21.7089	328			21.7089	257
	21.7295	288			21.7295	285			21.7295	231
	21.7501	260			21.7501	316			21.7501	235
	21.7707	228			21.7707	331			21.7707	256
	21.7914	263			21.7914	308			21.7914	240
	21.812	270			21.812	259			21.812	236
	21.8326	262			21.8326	292			21.8326	250
	21.8532	259			21.8532	312			21.8532	244
	21.8738	252			21.8738	326			21.8738	251
	21.8944	238			21.8944	319			21.8944	255
	21.915	271			21.915	316			21.915	222
	21.9357	233			21.9357	289			21.9357	258
	21.9563	224			21.9563	293			21.9563	251
	21.9769	252			21.9769	308			21.9769	246
	21.9975	221			21.9975	319			21.9975	269
	22.0181	229			22.0181	364			22.0181	221
	22.0387	244			22.0387	290			22.0387	250
	22.0594	260			22.0594	323			22.0594	247
	22.08	251			22.08	323			22.08	252
	22.1006	232			22.1006	300			22.1006	246
	22.1212	232			22.1212	322			22.1212	266
	22.1418	245			22.1418	333			22.1418	249
	22.1624	232			22.1624	284			22.1624	266
	22.1831	219			22.1831	333			22.1831	261
	22.2037	258			22.2037	303			22.2037	250
	22.2243	225			22.2243	262			22.2243	262
	22.2449	275			22.2449	320			22.2449	260
	22.2655	230			22.2655	315			22.2655	301
	22.2861	262			22.2861	318			22.2861	278
	22.3068	241			22.3068	348			22.3068	268
	22.3274	239			22.3274	302			22.3274	246
	22.348	229			22.348	312			22.348	260
	22.3686	222			22.3686	316			22.3686	282
	22.3892	220			22.3892	327			22.3892	224
	22.4098	249			22.4098	313			22.4098	258
	22.4304	249			22.4304	324			22.4304	254
	22.4511	236			22.4511	367			22.4511	254
	22.4717	220			22.4717	317			22.4717	272
	22.4923	240			22.4923	330			22.4923	266
	22.5129	218			22.5129	362			22.5129	246
	22.5335	211			22.5335	320			22.5335	228
	22.5541	241			22.5541	333			22.5541	281
	22.5748	222			22.5748	319			22.5748	251
	22.5954	229			22.5954	326			22.5954	287
	22.616	222			22.616	332			22.616	272
	22.6366	242			22.6366	330			22.6366	248
	22.6572	218			22.6572	325			22.6572	261
	22.6778	232			22.6778	320			22.6778	280
	22.6985	194			22.6985	314			22.6985	267
	22.7191	240			22.7191	338			22.7191	262
	22.7397	225			22.7397	362			22.7397	288
	22.7603	211			22.7603	322			22.7603	234
	22.7809	257			22.7809	385			22.7809	270
	22.8015	251			22.8015	347			22.8015	265
	22.8222	215			22.8222	358			22.8222	278
	22.8428	220			22.8428	346			22.8428	262
	22.8634	255			22.8634	356			22.8634	272
	22.884	220			22.884	368			22.884	287
	22.9046	236			22.9046	339			22.9046	262
	22.9252	234			22.9252	349			22.9252	273
	22.9458	234			22.9458	349			22.9458	312
	22.9665	202			22.9665	368			22.9665	281
	22.9871	223			22.9871	349			22.9871	268
	23.0077	234			23.0077	347			23.0077	274
	23.0283	229			23.0283	351			23.0283	265
	23.0489	236			23.0489	363			23.0489	266
	23.0695	226			23.0695	388			23.0695	268
	23.0902	253			23.0902	388			23.0902	253
	23.1108	234			23.1108	368			23.1108	256
	23.1314	259			23.1314	396			23.1314	293
	23.152	221			23.152	378			23.152	288
	23.1726	224			23.1726	401			23.1726	292
	23.1932	222			23.1932	372			23.1932	258
	23.2139	223			23.2139	378			23.2139	259
	23.2345	228			23.2345	396			23.2345	269
	23.2551	223			23.2551	372			23.2551	246
	23.2757	219			23.2757	394			23.2757	305
	23.2963	239			23.2963	423			23.2963	266
	23.3169	217			23.3169	425			23.3169	305
	23.3376	221			23.3376	419			23.3376	292
	23.3582	227			23.3582	397			23.3582	278
	23.3788	241			23.3788	432			23.3788	296
	23.3994	221			23.3994	382			23.3994	304
	23.42	224			23.42	435			23.42	289
	23.4406	241			23.4406	409			23.4406	303
	23.4612	223			23.4612	462			23.4612	351
	23.4819	217			23.4819	403			23.4819	319
	23.5025	249			23.5025	463			23.5025	361
	23.5231	252			23.5231	412			23.5231	356
	23.5437	232			23.5437	429			23.5437	322
	23.5643	237			23.5643	447			23.5643	336
	23.5849	245			23.5849	487			23.5849	354
	23.6056	206			23.6056	432			23.6056	379
	23.6262	227			23.6262	478			23.6262	409
	23.6468	229			23.6468	484			23.6468	347
	23.6674	222			23.6674	487			23.6674	372
	23.688	246			23.688	499			23.688	398
	23.7086	229			23.7086	485			23.7086	394
	23.7293	259			23.7293	512			23.7293	389
	23.7499	228			23.7499	488			23.7499	357
	23.7705	216			23.7705	498			23.7705	369
	23.7911	226			23.7911	503			23.7911	385
	23.8117	231			23.8117	502			23.8117	434
	23.8323	225			23.8323	524			23.8323	418
	23.853	241			23.853	531			23.853	423
	23.8736	228			23.8736	522			23.8736	426
	23.8942	230			23.8942	512			23.8942	492
	23.9148	217			23.9148	514			23.9148	467
	23.9354	227			23.9354	532			23.9354	486
	23.956	220			23.956	508			23.956	437
	23.9766	228			23.9766	559			23.9766	496
	23.9973	232			23.9973	547			23.9973	472
	24.0179	236			24.0179	554			24.0179	467
	24.0385	241			24.0385	542			24.0385	468
	24.0591	245			24.0591	616			24.0591	483
	24.0797	251			24.0797	569			24.0797	517
	24.1003	234			24.1003	562			24.1003	486
	24.121	225			24.121	530			24.121	502
	24.1416	227			24.1416	578			24.1416	522
	24.1622	228			24.1622	559			24.1622	504
	24.1828	261			24.1828	551			24.1828	511
	24.2034	254			24.2034	599			24.2034	537
	24.224	257			24.224	622			24.224	516
	24.2447	228			24.2447	598			24.2447	574
	24.2653	258			24.2653	570			24.2653	548
	24.2859	235			24.2859	559			24.2859	528
	24.3065	275			24.3065	579			24.3065	573
	24.3271	241			24.3271	644			24.3271	567
	24.3477	273			24.3477	590			24.3477	539
	24.3684	245			24.3684	626			24.3684	577
	24.389	256			24.389	565			24.389	536
	24.4096	250			24.4096	588			24.4096	547
	24.4302	239			24.4302	626			24.4302	532
	24.4508	254			24.4508	569			24.4508	529
	24.4714	252			24.4714	555			24.4714	534
	24.492	262			24.492	622			24.492	537
	24.5127	233			24.5127	597			24.5127	553
	24.5333	251			24.5333	615			24.5333	509
	24.5539	212			24.5539	613			24.5539	474
	24.5745	269			24.5745	626			24.5745	490
	24.5951	249			24.5951	678			24.5951	539
	24.6157	253			24.6157	599			24.6157	545
	24.6364	242			24.6364	619			24.6364	512
	24.657	228			24.657	658			24.657	551
	24.6776	253			24.6776	640			24.6776	560
	24.6982	264			24.6982	646			24.6982	599
	24.7188	254			24.7188	666			24.7188	549
	24.7394	253			24.7394	617			24.7394	532
	24.7601	266			24.7601	709			24.7601	603
	24.7807	269			24.7807	635			24.7807	617
	24.8013	239			24.8013	679			24.8013	634
	24.8219	280			24.8219	669			24.8219	594
	24.8425	234			24.8425	641			24.8425	606
	24.8631	253			24.8631	654			24.8631	659
	24.8838	283			24.8838	690			24.8838	637
	24.9044	261			24.9044	647			24.9044	625
	24.925	274			24.925	723			24.925	674
	24.9456	260			24.9456	689			24.9456	656
	24.9662	253			24.9662	700			24.9662	716
	24.9868	268			24.9868	674			24.9868	714
	25.0074	259			25.0074	689			25.0074	694
	25.0281	273			25.0281	663			25.0281	737
	25.0487	273			25.0487	648			25.0487	698
	25.0693	288			25.0693	650			25.0693	682
	25.0899	252			25.0899	714			25.0899	688
	25.1105	277			25.1105	625			25.1105	736
	25.1311	258			25.1311	640			25.1311	705
	25.1518	258			25.1518	698			25.1518	676
	25.1724	273			25.1724	654			25.1724	702
	25.193	307			25.193	657			25.193	719
	25.2136	255			25.2136	627			25.2136	706
	25.2342	269			25.2342	672			25.2342	737
	25.2548	282			25.2548	675			25.2548	777
	25.2755	289			25.2755	625			25.2755	729
	25.2961	299			25.2961	660			25.2961	755
	25.3167	311			25.3167	706			25.3167	754
	25.3373	261			25.3373	723			25.3373	740
	25.3579	293			25.3579	691			25.3579	787
	25.3785	296			25.3785	634			25.3785	748
	25.3992	283			25.3992	649			25.3992	752
	25.4198	306			25.4198	668			25.4198	780
	25.4404	290			25.4404	647			25.4404	760
	25.461	317			25.461	673			25.461	871
	25.4816	314			25.4816	657			25.4816	739
	25.5022	306			25.5022	644			25.5022	817
	25.5228	299			25.5228	618			25.5228	757
	25.5435	293			25.5435	666			25.5435	795
	25.5641	282			25.5641	583			25.5641	810
	25.5847	290			25.5847	620			25.5847	858
	25.6053	271			25.6053	622			25.6053	836
	25.6259	307			25.6259	660			25.6259	826
	25.6465	300			25.6465	576			25.6465	783
	25.6672	282			25.6672	671			25.6672	772
	25.6878	286			25.6878	625			25.6878	798
	25.7084	330			25.7084	644			25.7084	791
	25.729	308			25.729	618			25.729	845
	25.7496	329			25.7496	619			25.7496	934
	25.7702	286			25.7702	620			25.7702	874
	25.7909	312			25.7909	626			25.7909	839
	25.8115	310			25.8115	631			25.8115	863
	25.8321	279			25.8321	667			25.8321	919
	25.8527	299			25.8527	647			25.8527	918
	25.8733	276			25.8733	620			25.8733	901
	25.8939	333			25.8939	621			25.8939	957
	25.9146	287			25.9146	637			25.9146	880
	25.9352	291			25.9352	634			25.9352	922
	25.9558	317			25.9558	595			25.9558	965
	25.9764	300			25.9764	618			25.9764	951
	25.997	313			25.997	649			25.997	917
	26.0176	335			26.0176	644			26.0176	917
	26.0382	290			26.0382	603			26.0382	883
	26.0589	286			26.0589	580			26.0589	915
	26.0795	339			26.0795	590			26.0795	885
	26.1001	299			26.1001	618			26.1001	874
	26.1207	289			26.1207	553			26.1207	834
	26.1413	325			26.1413	560			26.1413	892
	26.1619	332			26.1619	525			26.1619	838
	26.1826	306			26.1826	552			26.1826	830
	26.2032	335			26.2032	512			26.2032	818
	26.2238	299			26.2238	507			26.2238	846
	26.2444	325			26.2444	491			26.2444	775
	26.265	298			26.265	542			26.265	770
	26.2856	263			26.2856	524			26.2856	704
	26.3063	287			26.3063	555			26.3063	754
	26.3269	306			26.3269	510			26.3269	701
	26.3475	284			26.3475	555			26.3475	720
	26.3681	298			26.3681	477			26.3681	740
	26.3887	315			26.3887	519			26.3887	674
	26.4093	263			26.4093	504			26.4093	751
	26.43	277			26.43	507			26.43	646
	26.4506	284			26.4506	528			26.4506	642
	26.4712	293			26.4712	484			26.4712	706
	26.4918	305			26.4918	509			26.4918	714
	26.5124	275			26.5124	508			26.5124	713
	26.533	267			26.533	518			26.533	715
	26.5536	273			26.5536	528			26.5536	771
	26.5743	270			26.5743	531			26.5743	720
	26.5949	281			26.5949	505			26.5949	734
	26.6155	266			26.6155	510			26.6155	769
	26.6361	289			26.6361	523			26.6361	766
	26.6567	271			26.6567	545			26.6567	753
	26.6773	257			26.6773	486			26.6773	826
	26.698	270			26.698	506			26.698	806
	26.7186	267			26.7186	523			26.7186	802
	26.7392	254			26.7392	540			26.7392	817
	26.7598	266			26.7598	483			26.7598	827
	26.7804	265			26.7804	501			26.7804	783
	26.801	279			26.801	455			26.801	794
	26.8217	263			26.8217	500			26.8217	743
	26.8423	258			26.8423	484			26.8423	764
	26.8629	240			26.8629	492			26.8629	724
	26.8835	245			26.8835	447			26.8835	731
	26.9041	255			26.9041	496			26.9041	706
	26.9247	234			26.9247	486			26.9247	675
	26.9454	253			26.9454	447			26.9454	676
	26.966	228			26.966	462			26.966	691
	26.9866	233			26.9866	453			26.9866	648
	27.0072	241			27.0072	504			27.0072	620
	27.0278	236			27.0278	460			27.0278	628
	27.0484	223			27.0484	428			27.0484	597
	27.069	227			27.069	429			27.069	597
	27.0897	208			27.0897	437			27.0897	577
	27.1103	213			27.1103	452			27.1103	588
	27.1309	218			27.1309	421			27.1309	530
	27.1515	217			27.1515	429			27.1515	534
	27.1721	218			27.1721	432			27.1721	536
	27.1927	196			27.1927	430			27.1927	540
	27.2134	222			27.2134	441			27.2134	587
	27.234	227			27.234	446			27.234	600
	27.2546	228			27.2546	478			27.2546	659
	27.2752	212			27.2752	462			27.2752	684
	27.2958	206			27.2958	488			27.2958	748
	27.3164	231			27.3164	513			27.3164	801
	27.3371	223			27.3371	543			27.3371	873
	27.3577	201			27.3577	581			27.3577	978
	27.3783	218			27.3783	580			27.3783	1005
	27.3989	226			27.3989	586			27.3989	993
	27.4195	226			27.4195	623			27.4195	1138
	27.4401	220			27.4401	574			27.4401	1141
	27.4608	237			27.4608	550			27.4608	1120
	27.4814	237			27.4814	543			27.4814	1108
	27.502	208			27.502	523			27.502	1095
	27.5226	236			27.5226	456			27.5226	1049
	27.5432	220			27.5432	454			27.5432	1034
	27.5638	213			27.5638	493			27.5638	911
	27.5844	206			27.5844	431			27.5844	837
	27.6051	207			27.6051	394			27.6051	725
	27.6257	193			27.6257	373			27.6257	747
	27.6463	185			27.6463	352			27.6463	621
	27.6669	172			27.6669	332			27.6669	582
	27.6875	182			27.6875	351			27.6875	485
	27.7081	173			27.7081	320			27.7081	477
	27.7288	186			27.7288	328			27.7288	425
	27.7494	186			27.7494	320			27.7494	416
	27.77	179			27.77	298			27.77	407
	27.7906	172			27.7906	290			27.7906	346
	27.8112	143			27.8112	316			27.8112	349
	27.8318	186			27.8318	229			27.8318	337
	27.8525	175			27.8525	294			27.8525	335
	27.8731	154			27.8731	308			27.8731	327
	27.8937	127			27.8937	291			27.8937	316
	27.9143	144			27.9143	249			27.9143	303
	27.9349	171			27.9349	283			27.9349	312
	27.9555	165			27.9555	273			27.9555	305
	27.9762	163			27.9762	270			27.9762	300
	27.9968	164			27.9968	245			27.9968	286
	28.0174	144			28.0174	257			28.0174	265
	28.038	143			28.038	250			28.038	282
	28.0586	150			28.0586	267			28.0586	255
	28.0792	130			28.0792	291			28.0792	275
	28.0998	154			28.0998	255			28.0998	271
	28.1205	170			28.1205	228			28.1205	284
	28.1411	142			28.1411	251			28.1411	274
	28.1617	147			28.1617	255			28.1617	267
	28.1823	155			28.1823	251			28.1823	250
	28.2029	137			28.2029	260			28.2029	249
	28.2235	134			28.2235	240			28.2235	267
	28.2442	141			28.2442	226			28.2442	239
	28.2648	151			28.2648	224			28.2648	268
	28.2854	138			28.2854	261			28.2854	262
	28.306	142			28.306	253			28.306	255
	28.3266	154			28.3266	241			28.3266	231
	28.3472	150			28.3472	233			28.3472	243
	28.3679	159			28.3679	196			28.3679	213
	28.3885	134			28.3885	260			28.3885	250
	28.4091	151			28.4091	233			28.4091	229
	28.4297	131			28.4297	228			28.4297	243
	28.4503	145			28.4503	235			28.4503	233
	28.4709	151			28.4709	251			28.4709	245
	28.4916	141			28.4916	205			28.4916	237
	28.5122	139			28.5122	259			28.5122	212
	28.5328	144			28.5328	231			28.5328	241
	28.5534	142			28.5534	228			28.5534	249
	28.574	135			28.574	256			28.574	248
	28.5946	121			28.5946	208			28.5946	198
	28.6152	142			28.6152	211			28.6152	241
	28.6359	150			28.6359	205			28.6359	244
	28.6565	126			28.6565	253			28.6565	217
	28.6771	132			28.6771	224			28.6771	241
	28.6977	132			28.6977	196			28.6977	239
	28.7183	124			28.7183	219			28.7183	231
	28.7389	146			28.7389	203			28.7389	211
	28.7596	133			28.7596	219			28.7596	209
	28.7802	116			28.7802	217			28.7802	198
	28.8008	144			28.8008	231			28.8008	202
	28.8214	142			28.8214	225			28.8214	213
	28.842	140			28.842	210			28.842	219
	28.8626	113			28.8626	197			28.8626	198
	28.8833	137			28.8833	199			28.8833	194
	28.9039	136			28.9039	200			28.9039	183
	28.9245	137			28.9245	185			28.9245	213
	28.9451	134			28.9451	191			28.9451	195
	28.9657	125			28.9657	174			28.9657	172
	28.9863	140			28.9863	188			28.9863	196
	29.007	127			29.007	205			29.007	215
	29.0276	132			29.0276	188			29.0276	171
	29.0482	111			29.0482	210			29.0482	207
	29.0688	130			29.0688	211			29.0688	214
	29.0894	131			29.0894	161			29.0894	200
	29.11	140			29.11	210			29.11	181
	29.1306	140			29.1306	197			29.1306	215
	29.1513	122			29.1513	178			29.1513	173
	29.1719	101			29.1719	191			29.1719	207
	29.1925	103			29.1925	187			29.1925	201
	29.2131	120			29.2131	204			29.2131	181
	29.2337	132			29.2337	224			29.2337	192
	29.2543	112			29.2543	208			29.2543	191
	29.275	132			29.275	204			29.275	198
	29.2956	127			29.2956	195			29.2956	185
	29.3162	118			29.3162	156			29.3162	201
	29.3368	111			29.3368	191			29.3368	202
	29.3574	122			29.3574	176			29.3574	177
	29.378	120			29.378	203			29.378	176
	29.3987	105			29.3987	187			29.3987	207
	29.4193	126			29.4193	191			29.4193	193
	29.4399	136			29.4399	210			29.4399	181
	29.4605	127			29.4605	201			29.4605	195
	29.4811	117			29.4811	191			29.4811	196
	29.5017	139			29.5017	189			29.5017	187
	29.5224	111			29.5224	176			29.5224	173
	29.543	124			29.543	182			29.543	199
	29.5636	118			29.5636	189			29.5636	186
	29.5842	140			29.5842	178			29.5842	183
	29.6048	125			29.6048	188			29.6048	185
	29.6254	127			29.6254	184			29.6254	201
	29.646	123			29.646	196			29.646	219
	29.6667	124			29.6667	222			29.6667	214
	29.6873	119			29.6873	172			29.6873	212
	29.7079	96			29.7079	165			29.7079	204
	29.7285	119			29.7285	168			29.7285	196
	29.7491	106			29.7491	204			29.7491	209
	29.7697	122			29.7697	170			29.7697	217
	29.7904	120			29.7904	172			29.7904	233
	29.811	116			29.811	176			29.811	224
	29.8316	114			29.8316	167			29.8316	212
	29.8522	117			29.8522	173			29.8522	212
	29.8728	121			29.8728	197			29.8728	200
	29.8934	111			29.8934	190			29.8934	185
	29.9141	91			29.9141	174			29.9141	172
	29.9347	100			29.9347	173			29.9347	197
	29.9553	105			29.9553	174			29.9553	193
	29.9759	96			29.9759	178			29.9759	178
	29.9965	109			29.9965	161			29.9965	188
	30.0171	125			30.0171	183			30.0171	180
	30.0378	122			30.0378	155			30.0378	175
	30.0584	127			30.0584	195			30.0584	169
	30.079	97			30.079	159			30.079	186
	30.0996	102			30.0996	173			30.0996	171
	30.1202	128			30.1202	199			30.1202	158
	30.1408	113			30.1408	162			30.1408	187
	30.1614	109			30.1614	162			30.1614	188
	30.1821	114			30.1821	163			30.1821	209
	30.2027	78			30.2027	186			30.2027	165
	30.2233	112			30.2233	157			30.2233	179
	30.2439	115			30.2439	180			30.2439	158
	30.2645	108			30.2645	159			30.2645	186
	30.2851	121			30.2851	153			30.2851	167
	30.3058	123			30.3058	156			30.3058	191
	30.3264	106			30.3264	165			30.3264	200
	30.347	120			30.347	171			30.347	199
	30.3676	101			30.3676	152			30.3676	203
	30.3882	131			30.3882	160			30.3882	200
	30.4088	110			30.4088	164			30.4088	180
	30.4295	97			30.4295	195			30.4295	173
	30.4501	109			30.4501	174			30.4501	186
	30.4707	110			30.4707	164			30.4707	185
	30.4913	103			30.4913	182			30.4913	180
	30.5119	102			30.5119	199			30.5119	196
	30.5325	102			30.5325	185			30.5325	197
	30.5532	101			30.5532	162			30.5532	187
	30.5738	125			30.5738	163			30.5738	198
	30.5944	109			30.5944	193			30.5944	188
	30.615	85			30.615	176			30.615	205
	30.6356	113			30.6356	177			30.6356	222
	30.6562	110			30.6562	201			30.6562	231
	30.6768	83			30.6768	161			30.6768	222
	30.6975	106			30.6975	175			30.6975	222
	30.7181	102			30.7181	169			30.7181	215
	30.7387	123			30.7387	180			30.7387	222
	30.7593	106			30.7593	159			30.7593	243
	30.7799	110			30.7799	157			30.7799	201
	30.8005	114			30.8005	176			30.8005	203
	30.8212	104			30.8212	178			30.8212	221
	30.8418	102			30.8418	166			30.8418	190
	30.8624	109			30.8624	176			30.8624	217
	30.883	105			30.883	158			30.883	215
	30.9036	101			30.9036	190			30.9036	175
	30.9242	118			30.9242	156			30.9242	196
	30.9449	119			30.9449	178			30.9449	201
	30.9655	90			30.9655	172			30.9655	197
	30.9861	120			30.9861	168			30.9861	210
	31.0067	108			31.0067	179			31.0067	229
	31.0273	87			31.0273	165			31.0273	173
	31.0479	99			31.0479	159			31.0479	196
	31.0686	102			31.0686	177			31.0686	178
	31.0892	101			31.0892	157			31.0892	197
	31.1098	110			31.1098	168			31.1098	192
	31.1304	116			31.1304	154			31.1304	178
	31.151	95			31.151	161			31.151	171
	31.1716	104			31.1716	179			31.1716	160
	31.1922	112			31.1922	169			31.1922	185
	31.2129	105			31.2129	146			31.2129	185
	31.2335	97			31.2335	176			31.2335	176
	31.2541	100			31.2541	167			31.2541	154
	31.2747	106			31.2747	144			31.2747	154
	31.2953	107			31.2953	172			31.2953	188
	31.3159	106			31.3159	157			31.3159	171
	31.3366	125			31.3366	155			31.3366	165
	31.3572	103			31.3572	160			31.3572	139
	31.3778	115			31.3778	168			31.3778	160
	31.3984	90			31.3984	173			31.3984	162
	31.419	119			31.419	169			31.419	183
	31.4396	90			31.4396	154			31.4396	157
	31.4603	96			31.4603	145			31.4603	186
	31.4809	101			31.4809	169			31.4809	167
	31.5015	96			31.5015	169			31.5015	170
	31.5221	99			31.5221	175			31.5221	179
	31.5427	106			31.5427	148			31.5427	167
	31.5633	111			31.5633	166			31.5633	193
	31.584	109			31.584	192			31.584	187
	31.6046	113			31.6046	160			31.6046	181
	31.6252	98			31.6252	173			31.6252	212
	31.6458	96			31.6458	184			31.6458	198
	31.6664	126			31.6664	205			31.6664	195
	31.687	119			31.687	168			31.687	182
	31.7076	121			31.7076	177			31.7076	177
	31.7283	93			31.7283	170			31.7283	211
	31.7489	92			31.7489	171			31.7489	198
	31.7695	112			31.7695	154			31.7695	214
	31.7901	108			31.7901	173			31.7901	224
	31.8107	128			31.8107	174			31.8107	214
	31.8313	117			31.8313	169			31.8313	205
	31.852	104			31.852	137			31.852	224
	31.8726	100			31.8726	154			31.8726	181
	31.8932	83			31.8932	152			31.8932	201
	31.9138	114			31.9138	145			31.9138	187
	31.9344	91			31.9344	184			31.9344	200
	31.955	105			31.955	149			31.955	213
	31.9757	95			31.9757	148			31.9757	190
	31.9963	114			31.9963	186			31.9963	206
	32.0169	98			32.0169	181			32.0169	223
	32.0375	108			32.0375	165			32.0375	189
	32.0581	98			32.0581	163			32.0581	189
	32.0787	114			32.0787	133			32.0787	178
	32.0994	103			32.0994	147			32.0994	211
	32.12	85			32.12	153			32.12	171
	32.1406	123			32.1406	151			32.1406	182
	32.1612	100			32.1612	144			32.1612	180
	32.1818	111			32.1818	162			32.1818	174
	32.2024	107			32.2024	173			32.2024	160
	32.223	94			32.223	149			32.223	167
	32.2437	109			32.2437	157			32.2437	159
	32.2643	105			32.2643	160			32.2643	128
	32.2849	103			32.2849	150			32.2849	172
	32.3055	107			32.3055	145			32.3055	167
	32.3261	97			32.3261	145			32.3261	141
	32.3467	103			32.3467	152			32.3467	133
	32.3674	112			32.3674	132			32.3674	157
	32.388	110			32.388	134			32.388	134
	32.4086	117			32.4086	152			32.4086	160
	32.4292	87			32.4292	159			32.4292	159
	32.4498	113			32.4498	160			32.4498	149
	32.4704	87			32.4704	142			32.4704	125
	32.4911	102			32.4911	149			32.4911	148
	32.5117	93			32.5117	155			32.5117	139
	32.5323	117			32.5323	150			32.5323	148
	32.5529	97			32.5529	129			32.5529	162
	32.5735	103			32.5735	152			32.5735	125
	32.5941	83			32.5941	157			32.5941	144
	32.6148	99			32.6148	127			32.6148	135
	32.6354	100			32.6354	131			32.6354	150
	32.656	101			32.656	132			32.656	164
	32.6766	88			32.6766	149			32.6766	132
	32.6972	93			32.6972	122			32.6972	135
	32.7178	95			32.7178	147			32.7178	140
	32.7384	108			32.7384	114			32.7384	134
	32.7591	100			32.7591	141			32.7591	127
	32.7797	87			32.7797	143			32.7797	140
	32.8003	92			32.8003	143			32.8003	143
	32.8209	88			32.8209	157			32.8209	125
	32.8415	97			32.8415	143			32.8415	145
	32.8621	117			32.8621	146			32.8621	152
	32.8828	92			32.8828	124			32.8828	140
	32.9034	109			32.9034	139			32.9034	123
	32.924	87			32.924	153			32.924	139
	32.9446	87			32.9446	168			32.9446	136
	32.9652	89			32.9652	120			32.9652	144
	32.9858	109			32.9858	144			32.9858	139
	33.0065	92			33.0065	142			33.0065	141
	33.0271	85			33.0271	151			33.0271	148
	33.0477	95			33.0477	150			33.0477	144
	33.0683	88			33.0683	150			33.0683	139
	33.0889	101			33.0889	159			33.0889	122
	33.1095	97			33.1095	140			33.1095	172
	33.1302	89			33.1302	139			33.1302	150
	33.1508	79			33.1508	149			33.1508	135
	33.1714	80			33.1714	155			33.1714	127
	33.192	88			33.192	131			33.192	133
	33.2126	88			33.2126	128			33.2126	144
	33.2332	95			33.2332	158			33.2332	161
	33.2538	87			33.2538	146			33.2538	140
	33.2745	108			33.2745	149			33.2745	122
	33.2951	89			33.2951	142			33.2951	141
	33.3157	113			33.3157	163			33.3157	126
	33.3363	102			33.3363	143			33.3363	134
	33.3569	88			33.3569	148			33.3569	146
	33.3775	88			33.3775	128			33.3775	137
	33.3982	90			33.3982	152			33.3982	147
	33.4188	91			33.4188	131			33.4188	157
	33.4394	112			33.4394	138			33.4394	132
	33.46	91			33.46	154			33.46	149
	33.4806	92			33.4806	141			33.4806	155
	33.5012	107			33.5012	143			33.5012	124
	33.5219	83			33.5219	145			33.5219	131
	33.5425	92			33.5425	142			33.5425	129
	33.5631	100			33.5631	124			33.5631	153
	33.5837	91			33.5837	134			33.5837	113
	33.6043	105			33.6043	132			33.6043	138
	33.6249	93			33.6249	125			33.6249	146
	33.6456	90			33.6456	127			33.6456	140
	33.6662	91			33.6662	117			33.6662	135
	33.6868	110			33.6868	142			33.6868	133
	33.7074	91			33.7074	149			33.7074	137
	33.728	89			33.728	140			33.728	141
	33.7486	78			33.7486	157			33.7486	146
	33.7692	107			33.7692	139			33.7692	131
	33.7899	101			33.7899	165			33.7899	126
	33.8105	94			33.8105	136			33.8105	127
	33.8311	83			33.8311	158			33.8311	124
	33.8517	109			33.8517	123			33.8517	125
	33.8723	77			33.8723	154			33.8723	152
	33.8929	97			33.8929	145			33.8929	146
	33.9136	89			33.9136	169			33.9136	137
	33.9342	111			33.9342	136			33.9342	148
	33.9548	101			33.9548	144			33.9548	145
	33.9754	97			33.9754	154			33.9754	161
	33.996	95			33.996	135			33.996	174
	34.0166	100			34.0166	158			34.0166	162
	34.0373	97			34.0373	140			34.0373	159
	34.0579	87			34.0579	155			34.0579	165
	34.0785	90			34.0785	165			34.0785	179
	34.0991	91			34.0991	143			34.0991	188
	34.1197	115			34.1197	148			34.1197	159
	34.1403	107			34.1403	163			34.1403	163
	34.161	86			34.161	136			34.161	166
	34.1816	86			34.1816	168			34.1816	168
	34.2022	95			34.2022	138			34.2022	161
	34.2228	95			34.2228	128			34.2228	189
	34.2434	106			34.2434	156			34.2434	148
	34.264	103			34.264	137			34.264	166
	34.2846	84			34.2846	138			34.2846	154
	34.3053	94			34.3053	135			34.3053	182
	34.3259	84			34.3259	127			34.3259	155
	34.3465	76			34.3465	134			34.3465	136
	34.3671	101			34.3671	127			34.3671	130
	34.3877	94			34.3877	137			34.3877	147
	34.4083	89			34.4083	152			34.4083	166
	34.429	104			34.429	153			34.429	145
	34.4496	91			34.4496	151			34.4496	136
	34.4702	102			34.4702	144			34.4702	141
	34.4908	102			34.4908	130			34.4908	133
	34.5114	105			34.5114	140			34.5114	149
	34.532	105			34.532	140			34.532	162
	34.5527	95			34.5527	139			34.5527	136
	34.5733	80			34.5733	138			34.5733	162
	34.5939	86			34.5939	141			34.5939	175
	34.6145	85			34.6145	152			34.6145	155
	34.6351	95			34.6351	142			34.6351	174
	34.6557	86			34.6557	128			34.6557	143
	34.6764	104			34.6764	143			34.6764	157
	34.697	81			34.697	133			34.697	133
	34.7176	104			34.7176	144			34.7176	165
	34.7382	109			34.7382	153			34.7382	161
	34.7588	95			34.7588	121			34.7588	162
	34.7794	100			34.7794	169			34.7794	169
	34.8	97			34.8	128			34.8	162
	34.8207	94			34.8207	122			34.8207	156
	34.8413	74			34.8413	129			34.8413	153
	34.8619	89			34.8619	122			34.8619	153
	34.8825	95			34.8825	136			34.8825	136
	34.9031	101			34.9031	152			34.9031	146
	34.9237	94			34.9237	123			34.9237	132
	34.9444	88			34.9444	160			34.9444	153
	34.965	86			34.965	139			34.965	143
	34.9856	93			34.9856	149			34.9856	129
	35.0062	95			35.0062	139			35.0062	153
	35.0268	75			35.0268	155			35.0268	181
	35.0474	102			35.0474	141			35.0474	150
	35.0681	95			35.0681	132			35.0681	147
	35.0887	88			35.0887	124			35.0887	142
	35.1093	99			35.1093	113			35.1093	161
	35.1299	80			35.1299	136			35.1299	142
	35.1505	86			35.1505	135			35.1505	166
	35.1711	82			35.1711	125			35.1711	148
	35.1917	94			35.1917	142			35.1917	158
	35.2124	76			35.2124	117			35.2124	152
	35.233	84			35.233	139			35.233	159
	35.2536	91			35.2536	144			35.2536	172
	35.2742	93			35.2742	128			35.2742	154
	35.2948	87			35.2948	143			35.2948	158
	35.3154	88			35.3154	134			35.3154	131
	35.3361	74			35.3361	131			35.3361	144
	35.3567	77			35.3567	149			35.3567	143
	35.3773	99			35.3773	122			35.3773	152
	35.3979	84			35.3979	142			35.3979	127
	35.4185	83			35.4185	127			35.4185	115
	35.4391	80			35.4391	147			35.4391	148
	35.4598	82			35.4598	134			35.4598	144
	35.4804	96			35.4804	138			35.4804	162
	35.501	98			35.501	148			35.501	135
	35.5216	83			35.5216	101			35.5216	135
	35.5422	81			35.5422	113			35.5422	139
	35.5628	84			35.5628	146			35.5628	117
	35.5835	93			35.5835	110			35.5835	147
	35.6041	103			35.6041	117			35.6041	153
	35.6247	70			35.6247	124			35.6247	142
	35.6453	77			35.6453	125			35.6453	129
	35.6659	65			35.6659	136			35.6659	130
	35.6865	74			35.6865	149			35.6865	144
	35.7071	77			35.7071	119			35.7071	136
	35.7278	97			35.7278	161			35.7278	140
	35.7484	79			35.7484	139			35.7484	133
	35.769	89			35.769	134			35.769	123
	35.7896	64			35.7896	123			35.7896	138
	35.8102	90			35.8102	142			35.8102	130
	35.8308	95			35.8308	125			35.8308	135
	35.8515	84			35.8515	144			35.8515	127
	35.8721	94			35.8721	119			35.8721	132
	35.8927	80			35.8927	172			35.8927	152
	35.9133	103			35.9133	127			35.9133	154
	35.9339	77			35.9339	130			35.9339	122
	35.9545	98			35.9545	124			35.9545	121
	35.9752	76			35.9752	136			35.9752	146
	35.9958	77			35.9958	136			35.9958	129
	36.0164	86			36.0164	145			36.0164	148
	36.037	74			36.037	114			36.037	151
	36.0576	92			36.0576	131			36.0576	132
	36.0782	89			36.0782	145			36.0782	141
	36.0989	109			36.0989	120			36.0989	135
	36.1195	94			36.1195	121			36.1195	140
	36.1401	78			36.1401	151			36.1401	150
	36.1607	83			36.1607	121			36.1607	147
	36.1813	89			36.1813	112			36.1813	130
	36.2019	76			36.2019	127			36.2019	145
	36.2225	84			36.2225	147			36.2225	146
	36.2432	96			36.2432	120			36.2432	122
	36.2638	77			36.2638	129			36.2638	157
	36.2844	79			36.2844	127			36.2844	173
	36.305	76			36.305	132			36.305	135
	36.3256	96			36.3256	117			36.3256	158
	36.3462	83			36.3462	126			36.3462	144
	36.3669	89			36.3669	147			36.3669	157
	36.3875	87			36.3875	149			36.3875	152
	36.4081	89			36.4081	128			36.4081	131
	36.4287	96			36.4287	116			36.4287	124
	36.4493	99			36.4493	110			36.4493	125
	36.4699	95			36.4699	114			36.4699	134
	36.4906	82			36.4906	108			36.4906	132
	36.5112	94			36.5112	114			36.5112	132
	36.5318	106			36.5318	130			36.5318	142
	36.5524	101			36.5524	134			36.5524	150
	36.573	97			36.573	133			36.573	133
	36.5936	95			36.5936	124			36.5936	118
	36.6143	78			36.6143	125			36.6143	147
	36.6349	94			36.6349	125			36.6349	135
	36.6555	87			36.6555	121			36.6555	139
	36.6761	83			36.6761	118			36.6761	147
	36.6967	81			36.6967	121			36.6967	138
	36.7173	86			36.7173	119			36.7173	123
	36.7379	98			36.7379	152			36.7379	120
	36.7586	98			36.7586	128			36.7586	138
	36.7792	87			36.7792	109			36.7792	125
	36.7998	91			36.7998	125			36.7998	117
	36.8204	90			36.8204	126			36.8204	131
	36.841	84			36.841	134			36.841	119
	36.8616	79			36.8616	118			36.8616	117
	36.8823	72			36.8823	123			36.8823	136
	36.9029	84			36.9029	104			36.9029	118
	36.9235	81			36.9235	138			36.9235	101
	36.9441	92			36.9441	129			36.9441	136
	36.9647	72			36.9647	129			36.9647	135
	36.9853	87			36.9853	114			36.9853	130
	37.006	81			37.006	120			37.006	113
	37.0266	96			37.0266	117			37.0266	107
	37.0472	82			37.0472	123			37.0472	115
	37.0678	72			37.0678	119			37.0678	108
	37.0884	93			37.0884	125			37.0884	111
	37.109	89			37.109	103			37.109	120
	37.1297	78			37.1297	115			37.1297	130
	37.1503	75			37.1503	135			37.1503	131
	37.1709	76			37.1709	118			37.1709	129
	37.1915	91			37.1915	117			37.1915	121
	37.2121	74			37.2121	122			37.2121	111
	37.2327	88			37.2327	129			37.2327	136
	37.2533	96			37.2533	121			37.2533	137
	37.274	76			37.274	125			37.274	131
	37.2946	82			37.2946	128			37.2946	119
	37.3152	83			37.3152	124			37.3152	139
	37.3358	81			37.3358	108			37.3358	106
	37.3564	92			37.3564	124			37.3564	114
	37.377	79			37.377	123			37.377	115
	37.3977	93			37.3977	130			37.3977	115
	37.4183	90			37.4183	116			37.4183	128
	37.4389	92			37.4389	138			37.4389	168
	37.4595	77			37.4595	134			37.4595	128
	37.4801	77			37.4801	106			37.4801	121
	37.5007	101			37.5007	122			37.5007	131
	37.5214	78			37.5214	149			37.5214	137
	37.542	77			37.542	128			37.542	147
	37.5626	82			37.5626	120			37.5626	110
	37.5832	75			37.5832	127			37.5832	155
	37.6038	92			37.6038	129			37.6038	140
	37.6244	90			37.6244	128			37.6244	136
	37.6451	88			37.6451	142			37.6451	126
	37.6657	77			37.6657	128			37.6657	142
	37.6863	86			37.6863	126			37.6863	123
	37.7069	87			37.7069	120			37.7069	129
	37.7275	95			37.7275	135			37.7275	122
	37.7481	73			37.7481	117			37.7481	156
	37.7687	84			37.7687	113			37.7687	136
	37.7894	94			37.7894	121			37.7894	130
	37.81	80			37.81	136			37.81	142
	37.8306	83			37.8306	133			37.8306	128
	37.8512	90			37.8512	121			37.8512	134
	37.8718	88			37.8718	117			37.8718	115
	37.8924	87			37.8924	138			37.8924	127
	37.9131	75			37.9131	131			37.9131	139
	37.9337	89			37.9337	128			37.9337	142
	37.9543	92			37.9543	115			37.9543	129
	37.9749	83			37.9749	133			37.9749	116
	37.9955	89			37.9955	127			37.9955	121
	38.0161	86			38.0161	141			38.0161	125
	38.0368	85			38.0368	109			38.0368	139
	38.0574	83			38.0574	133			38.0574	116
	38.078	81			38.078	124			38.078	122
	38.0986	82			38.0986	129			38.0986	129
	38.1192	81			38.1192	116			38.1192	111
	38.1398	85			38.1398	118			38.1398	131
	38.1605	99			38.1605	133			38.1605	126
	38.1811	78			38.1811	142			38.1811	139
	38.2017	95			38.2017	119			38.2017	130
	38.2223	73			38.2223	127			38.2223	116
	38.2429	76			38.2429	106			38.2429	119
	38.2635	87			38.2635	134			38.2635	116
	38.2841	97			38.2841	132			38.2841	128
	38.3048	82			38.3048	109			38.3048	132
	38.3254	75			38.3254	131			38.3254	121
	38.346	99			38.346	132			38.346	132
	38.3666	94			38.3666	125			38.3666	121
	38.3872	80			38.3872	115			38.3872	118
	38.4078	89			38.4078	118			38.4078	129
	38.4285	75			38.4285	120			38.4285	129
	38.4491	84			38.4491	149			38.4491	120
	38.4697	89			38.4697	113			38.4697	126
	38.4903	90			38.4903	111			38.4903	120
	38.5109	61			38.5109	111			38.5109	156
	38.5315	78			38.5315	134			38.5315	132
	38.5522	81			38.5522	130			38.5522	132
	38.5728	84			38.5728	128			38.5728	134
	38.5934	98			38.5934	137			38.5934	145
	38.614	93			38.614	120			38.614	116
	38.6346	91			38.6346	118			38.6346	123
	38.6552	97			38.6552	112			38.6552	129
	38.6759	86			38.6759	131			38.6759	146
	38.6965	88			38.6965	120			38.6965	127
	38.7171	82			38.7171	121			38.7171	134
	38.7377	85			38.7377	141			38.7377	122
	38.7583	91			38.7583	113			38.7583	126
	38.7789	94			38.7789	140			38.7789	133
	38.7995	82			38.7995	110			38.7995	146
	38.8202	84			38.8202	136			38.8202	140
	38.8408	88			38.8408	135			38.8408	136
	38.8614	82			38.8614	135			38.8614	122
	38.882	92			38.882	125			38.882	151
	38.9026	96			38.9026	113			38.9026	154
	38.9232	80			38.9232	143			38.9232	127
	38.9439	83			38.9439	133			38.9439	154
	38.9645	92			38.9645	129			38.9645	142
	38.9851	94			38.9851	124			38.9851	110
	39.0057	74			39.0057	128			39.0057	121
	39.0263	108			39.0263	145			39.0263	135
	39.0469	95			39.0469	140			39.0469	150
	39.0676	70			39.0676	105			39.0676	110
	39.0882	81			39.0882	109			39.0882	111
	39.1088	98			39.1088	131			39.1088	134
	39.1294	80			39.1294	116			39.1294	139
	39.15	82			39.15	123			39.15	138
	39.1706	83			39.1706	124			39.1706	113
	39.1913	107			39.1913	136			39.1913	136
	39.2119	88			39.2119	144			39.2119	146
	39.2325	82			39.2325	99			39.2325	136
	39.2531	97			39.2531	118			39.2531	129
	39.2737	61			39.2737	127			39.2737	124
	39.2943	91			39.2943	129			39.2943	124
	39.3149	92			39.3149	124			39.3149	118
	39.3356	92			39.3356	117			39.3356	131
	39.3562	64			39.3562	125			39.3562	115
	39.3768	86			39.3768	126			39.3768	131
	39.3974	76			39.3974	130			39.3974	125
	39.418	79			39.418	124			39.418	134
	39.4386	86			39.4386	124			39.4386	132
	39.4593	73			39.4593	117			39.4593	119
	39.4799	80			39.4799	125			39.4799	125
	39.5005	82			39.5005	150			39.5005	135
	39.5211	76			39.5211	129			39.5211	147
	39.5417	90			39.5417	115			39.5417	151
	39.5623	105			39.5623	122			39.5623	144
	39.583	89			39.583	133			39.583	140
	39.6036	90			39.6036	112			39.6036	146
	39.6242	78			39.6242	134			39.6242	140
	39.6448	84			39.6448	128			39.6448	133
	39.6654	83			39.6654	111			39.6654	140
	39.686	75			39.686	128			39.686	143
	39.7067	73			39.7067	111			39.7067	145
	39.7273	80			39.7273	120			39.7273	165
	39.7479	93			39.7479	107			39.7479	118
	39.7685	87			39.7685	123			39.7685	153
	39.7891	85			39.7891	143			39.7891	156
	39.8097	105			39.8097	123			39.8097	134
	39.8303	81			39.8303	120			39.8303	143
	39.851	77			39.851	126			39.851	132
	39.8716	79			39.8716	121			39.8716	131
	39.8922	80			39.8922	126			39.8922	160
	39.9128	76			39.9128	121			39.9128	132
	39.9334	81			39.9334	127			39.9334	117
	39.954	95			39.954	134			39.954	107
	39.9747	85			39.9747	103			39.9747	151
	39.9953	90			39.9953	107			39.9953	137

## Sheet: Figure 2c
	TpaBtt	Eorr bars		TapbBtt	Eorr bars		TaptBtt	Eorr bars
Time (min)	H2O2 (μM）			H2O2 (μM）			H2O2 (μM）
0	0	0		0	0		0	0
15	146.73	6.85894		299.355	1.80312		612.226	22
30	197.46	12.9825		405.93	17.2675		1005.64	58
45	261.46	23.9568		522.975	17.2463		1467.75	9
60	354.33	9.31967		735.165	10.8824		2051.46	21
75	460.19	72.4502		922.125	103.245		2635.18	39
90	568.58	69.2965		1254.21	186.719		3167.08	37

## Sheet: Figure 2d
	TaptBtt	Eorr bars
Catalyst dosage (g/L)	H2O2 (μM h-1）
0.3	251	3
0.5	442.27	5
1	1187.74	82.5052
1.5	2111.39	25
2	1425.95	3.6581

## Sheet: Figure 2e
TaptBtt	2 Theta	Intensity		TaptBtt-1	2 Theta	Intensity		TaptBtt-2	2 Theta	Intensity		TaptBtt-3	2 Theta	Intensity
	2	27274			2	18702			2	18649			2	18336
	2.02062	26917			2.02062	18571			2.02062	18306			2.02062	18094
	2.04123	26618			2.04123	18225			2.04123	18079			2.04123	17506
	2.06185	26307			2.06185	17991			2.06185	17771			2.06185	17458
	2.08246	25591			2.08246	17790			2.08246	17583			2.08246	17236
	2.10308	25316			2.10308	17386			2.10308	17286			2.10308	17141
	2.1237	24646			2.1237	17113			2.1237	17137			2.1237	16606
	2.14431	24582			2.14431	16695			2.14431	16772			2.14431	16379
	2.16493	24052			2.16493	16741			2.16493	16690			2.16493	16251
	2.18554	23702			2.18554	16312			2.18554	16411			2.18554	15921
	2.20616	23454			2.20616	16227			2.20616	15969			2.20616	15716
	2.22678	22698			2.22678	16036			2.22678	15559			2.22678	15195
	2.24739	22931			2.24739	15286			2.24739	15331			2.24739	15181
	2.26801	22107			2.26801	15305			2.26801	15279			2.26801	14949
	2.28862	21718			2.28862	14982			2.28862	14901			2.28862	14580
	2.30924	21435			2.30924	14947			2.30924	14912			2.30924	14372
	2.32986	21291			2.32986	14397			2.32986	14552			2.32986	14200
	2.35047	21060			2.35047	14234			2.35047	14491			2.35047	13878
	2.37109	20753			2.37109	13918			2.37109	14052			2.37109	13625
	2.3917	20477			2.3917	13812			2.3917	13966			2.3917	13443
	2.41232	19722			2.41232	13651			2.41232	13851			2.41232	13431
	2.43294	19262			2.43294	13373			2.43294	13295			2.43294	13030
	2.45355	19368			2.45355	12966			2.45355	13205			2.45355	12736
	2.47417	18900			2.47417	12976			2.47417	12874			2.47417	12490
	2.49478	18956			2.49478	12833			2.49478	12730			2.49478	12616
	2.5154	18466			2.5154	12643			2.5154	12425			2.5154	12337
	2.53602	18222			2.53602	12447			2.53602	12450			2.53602	12167
	2.55663	17918			2.55663	12133			2.55663	12115			2.55663	11809
	2.57725	17784			2.57725	11953			2.57725	11975			2.57725	11812
	2.59786	17562			2.59786	12008			2.59786	11730			2.59786	11510
	2.61848	17084			2.61848	11660			2.61848	11527			2.61848	11394
	2.6391	16844			2.6391	11571			2.6391	11652			2.6391	11144
	2.65971	16726			2.65971	11189			2.65971	11352			2.65971	11252
	2.68033	16400			2.68033	11048			2.68033	11075			2.68033	10755
	2.70094	16036			2.70094	11054			2.70094	10848			2.70094	10557
	2.72156	16163			2.72156	10643			2.72156	10707			2.72156	10580
	2.74218	15917			2.74218	10351			2.74218	10667			2.74218	10385
	2.76279	15732			2.76279	10294			2.76279	10130			2.76279	10105
	2.78341	15360			2.78341	10085			2.78341	10349			2.78341	9949
	2.80402	15065			2.80402	10056			2.80402	10091			2.80402	9834
	2.82464	14875			2.82464	9785			2.82464	9804			2.82464	9669
	2.84526	14557			2.84526	9704			2.84526	9690			2.84526	9438
	2.86587	14536			2.86587	9622			2.86587	9613			2.86587	9472
	2.88649	14336			2.88649	9262			2.88649	9369			2.88649	9142
	2.9071	14002			2.9071	9122			2.9071	9342			2.9071	9033
	2.92772	14057			2.92772	8899			2.92772	8937			2.92772	8941
	2.94834	13727			2.94834	8911			2.94834	8965			2.94834	8835
	2.96895	13455			2.96895	8904			2.96895	8788			2.96895	8752
	2.98957	13257			2.98957	8666			2.98957	8797			2.98957	8484
	3.01018	13115			3.01018	8464			3.01018	8384			3.01018	8345
	3.0308	12905			3.0308	8559			3.0308	8603			3.0308	8239
	3.05142	12772			3.05142	8235			3.05142	8289			3.05142	8164
	3.07203	12706			3.07203	8188			3.07203	8099			3.07203	8013
	3.09265	12317			3.09265	8012			3.09265	8098			3.09265	7821
	3.11326	12300			3.11326	8053			3.11326	7891			3.11326	7648
	3.13388	12028			3.13388	7749			3.13388	7726			3.13388	7653
	3.1545	11705			3.1545	7477			3.1545	7651			3.1545	7430
	3.17511	11775			3.17511	7586			3.17511	7528			3.17511	7421
	3.19573	11632			3.19573	7402			3.19573	7499			3.19573	7277
	3.21634	11556			3.21634	7351			3.21634	7234			3.21634	7031
	3.23696	11507			3.23696	7107			3.23696	7207			3.23696	6948
	3.25758	11295			3.25758	7095			3.25758	7047			3.25758	6942
	3.27819	10853			3.27819	6967			3.27819	7017			3.27819	6713
	3.29881	10895			3.29881	6912			3.29881	6743			3.29881	6664
	3.31942	10728			3.31942	6727			3.31942	6872			3.31942	6614
	3.34004	10605			3.34004	6710			3.34004	6512			3.34004	6573
	3.36066	10400			3.36066	6552			3.36066	6481			3.36066	6441
	3.38127	10429			3.38127	6357			3.38127	6375			3.38127	6332
	3.40189	10179			3.40189	6331			3.40189	6375			3.40189	6357
	3.4225	9941			3.4225	6379			3.4225	6457			3.4225	6231
	3.44312	9841			3.44312	6208			3.44312	5990			3.44312	6060
	3.46374	9816			3.46374	6066			3.46374	6063			3.46374	5920
	3.48435	9815			3.48435	6017			3.48435	6036			3.48435	5874
	3.50497	9713			3.50497	5942			3.50497	5961			3.50497	5804
	3.52558	9537			3.52558	5756			3.52558	5946			3.52558	5682
	3.5462	9292			3.5462	5671			3.5462	5635			3.5462	5584
	3.56682	9322			3.56682	5491			3.56682	5802			3.56682	5627
	3.58743	8877			3.58743	5686			3.58743	5630			3.58743	5460
	3.60805	8911			3.60805	5448			3.60805	5477			3.60805	5329
	3.62866	8955			3.62866	5439			3.62866	5570			3.62866	5325
	3.64928	8703			3.64928	5303			3.64928	5360			3.64928	5215
	3.6699	8757			3.6699	5157			3.6699	5194			3.6699	5154
	3.69051	8739			3.69051	5227			3.69051	5236			3.69051	5086
	3.71113	8738			3.71113	5147			3.71113	5156			3.71113	4977
	3.73174	8323			3.73174	5033			3.73174	5073			3.73174	4916
	3.75236	8299			3.75236	4931			3.75236	4885			3.75236	4776
	3.77298	8148			3.77298	4760			3.77298	4891			3.77298	4714
	3.79359	8238			3.79359	4828			3.79359	4776			3.79359	4743
	3.81421	8152			3.81421	4697			3.81421	4719			3.81421	4550
	3.83482	7944			3.83482	4561			3.83482	4637			3.83482	4429
	3.85544	7991			3.85544	4459			3.85544	4500			3.85544	4339
	3.87606	7633			3.87606	4496			3.87606	4489			3.87606	4156
	3.89667	7594			3.89667	4316			3.89667	4308			3.89667	4205
	3.91729	7710			3.91729	4238			3.91729	4187			3.91729	4027
	3.9379	7481			3.9379	4148			3.9379	4134			3.9379	3965
	3.95852	7262			3.95852	4009			3.95852	4045			3.95852	3875
	3.97914	7267			3.97914	3954			3.97914	3999			3.97914	3658
	3.99975	7331			3.99975	3913			3.99975	3978			3.99975	3701
	4.02037	7225			4.02037	3809			4.02037	3795			4.02037	3613
	4.04098	7091			4.04098	3727			4.04098	3714			4.04098	3453
	4.0616	6979			4.0616	3635			4.0616	3587			4.0616	3306
	4.08222	7106			4.08222	3575			4.08222	3549			4.08222	3276
	4.10283	6907			4.10283	3525			4.10283	3519			4.10283	3146
	4.12345	6947			4.12345	3463			4.12345	3308			4.12345	3109
	4.14406	7123			4.14406	3311			4.14406	3250			4.14406	2943
	4.16468	6756			4.16468	3363			4.16468	3215			4.16468	2983
	4.1853	7100			4.1853	3326			4.1853	3144			4.1853	2850
	4.20591	7076			4.20591	3193			4.20591	3255			4.20591	2830
	4.22653	7192			4.22653	3256			4.22653	3062			4.22653	2657
	4.24714	7272			4.24714	3272			4.24714	3148			4.24714	2642
	4.26776	7344			4.26776	3153			4.26776	3007			4.26776	2558
	4.28838	7507			4.28838	3094			4.28838	2947			4.28838	2481
	4.30899	7817			4.30899	3096			4.30899	3027			4.30899	2408
	4.32961	7846			4.32961	3050			4.32961	3039			4.32961	2363
	4.35022	8162			4.35022	3054			4.35022	2916			4.35022	2441
	4.37084	8455			4.37084	3225			4.37084	2934			4.37084	2316
	4.39146	8927			4.39146	3175			4.39146	2929			4.39146	2160
	4.41207	9094			4.41207	3209			4.41207	2867			4.41207	2180
	4.43269	9539			4.43269	3312			4.43269	3030			4.43269	2104
	4.4533	9993			4.4533	3441			4.4533	3019			4.4533	2000
	4.47392	10338			4.47392	3403			4.47392	2920			4.47392	2018
	4.49454	11089			4.49454	3526			4.49454	3028			4.49454	1906
	4.51515	11743			4.51515	3527			4.51515	2969			4.51515	1898
	4.53577	12611			4.53577	3640			4.53577	3125			4.53577	1796
	4.55638	13023			4.55638	3825			4.55638	3148			4.55638	1713
	4.577	13930			4.577	3980			4.577	3194			4.577	1749
	4.59762	14891			4.59762	4263			4.59762	3225			4.59762	1764
	4.61823	15775			4.61823	4334			4.61823	3492			4.61823	1627
	4.63885	16861			4.63885	4761			4.63885	3492			4.63885	1700
	4.65946	17993			4.65946	4892			4.65946	3711			4.65946	1572
	4.68008	18733			4.68008	5068			4.68008	3661			4.68008	1619
	4.7007	19994			4.7007	5474			4.7007	3644			4.7007	1572
	4.72131	20852			4.72131	5742			4.72131	3583			4.72131	1540
	4.74193	21455			4.74193	5844			4.74193	3608			4.74193	1511
	4.76254	22118			4.76254	5990			4.76254	3560			4.76254	1476
	4.78316	22437			4.78316	6148			4.78316	3452			4.78316	1460
	4.80378	23192			4.80378	5973			4.80378	3234			4.80378	1403
	4.82439	23194			4.82439	5828			4.82439	2989			4.82439	1361
	4.84501	22657			4.84501	5628			4.84501	2861			4.84501	1261
	4.86562	22490			4.86562	5106			4.86562	2553			4.86562	1211
	4.88624	21617			4.88624	4701			4.88624	2407			4.88624	1167
	4.90686	20609			4.90686	4219			4.90686	2123			4.90686	1023
	4.92747	19156			4.92747	3818			4.92747	1914			4.92747	951
	4.94809	18304			4.94809	3270			4.94809	1682			4.94809	938
	4.9687	16714			4.9687	2830			4.9687	1522			4.9687	828
	4.98932	15354			4.98932	2500			4.98932	1431			4.98932	751
	5.00994	14042			5.00994	2151			5.00994	1248			5.00994	716
	5.03055	12702			5.03055	2046			5.03055	1183			5.03055	619
	5.05117	11530			5.05117	1754			5.05117	1057			5.05117	662
	5.07178	10318			5.07178	1504			5.07178	952			5.07178	623
	5.0924	9354			5.0924	1342			5.0924	927			5.0924	582
	5.11302	8467			5.11302	1313			5.11302	932			5.11302	570
	5.13363	7622			5.13363	1206			5.13363	813			5.13363	518
	5.15425	7212			5.15425	1033			5.15425	815			5.15425	548
	5.17486	6369			5.17486	1015			5.17486	720			5.17486	527
	5.19548	5862			5.19548	976			5.19548	697			5.19548	487
	5.2161	5406			5.2161	954			5.2161	671			5.2161	481
	5.23671	4881			5.23671	834			5.23671	676			5.23671	484
	5.25733	4600			5.25733	827			5.25733	605			5.25733	444
	5.27794	4411			5.27794	793			5.27794	604			5.27794	463
	5.29856	3862			5.29856	748			5.29856	654			5.29856	460
	5.31917	3693			5.31917	657			5.31917	567			5.31917	420
	5.33979	3541			5.33979	665			5.33979	551			5.33979	442
	5.36041	3250			5.36041	624			5.36041	501			5.36041	433
	5.38102	3035			5.38102	595			5.38102	552			5.38102	394
	5.40164	2865			5.40164	599			5.40164	542			5.40164	400
	5.42225	2760			5.42225	640			5.42225	509			5.42225	365
	5.44287	2660			5.44287	576			5.44287	545			5.44287	393
	5.46349	2502			5.46349	550			5.46349	500			5.46349	355
	5.4841	2416			5.4841	503			5.4841	444			5.4841	366
	5.50472	2234			5.50472	490			5.50472	492			5.50472	338
	5.52533	2235			5.52533	486			5.52533	457			5.52533	363
	5.54595	2096			5.54595	488			5.54595	472			5.54595	325
	5.56657	2147			5.56657	478			5.56657	453			5.56657	388
	5.58718	1999			5.58718	485			5.58718	450			5.58718	316
	5.6078	1942			5.6078	464			5.6078	403			5.6078	336
	5.62841	1788			5.62841	433			5.62841	433			5.62841	316
	5.64903	1819			5.64903	446			5.64903	397			5.64903	285
	5.66965	1716			5.66965	415			5.66965	422			5.66965	314
	5.69026	1648			5.69026	443			5.69026	395			5.69026	341
	5.71088	1583			5.71088	435			5.71088	355			5.71088	334
	5.73149	1591			5.73149	404			5.73149	389			5.73149	318
	5.75211	1590			5.75211	359			5.75211	360			5.75211	297
	5.77273	1455			5.77273	366			5.77273	395			5.77273	327
	5.79334	1495			5.79334	424			5.79334	396			5.79334	293
	5.81396	1455			5.81396	382			5.81396	372			5.81396	294
	5.83457	1415			5.83457	342			5.83457	366			5.83457	318
	5.85519	1336			5.85519	372			5.85519	365			5.85519	271
	5.87581	1364			5.87581	371			5.87581	357			5.87581	266
	5.89642	1259			5.89642	339			5.89642	365			5.89642	296
	5.91704	1279			5.91704	331			5.91704	358			5.91704	293
	5.93765	1307			5.93765	353			5.93765	350			5.93765	294
	5.95827	1216			5.95827	319			5.95827	321			5.95827	293
	5.97889	1223			5.97889	317			5.97889	340			5.97889	297
	5.9995	1222			5.9995	323			5.9995	320			5.9995	305
	6.02012	1169			6.02012	329			6.02012	302			6.02012	289
	6.04073	1162			6.04073	287			6.04073	374			6.04073	321
	6.06135	1162			6.06135	343			6.06135	331			6.06135	235
	6.08197	1164			6.08197	291			6.08197	339			6.08197	271
	6.10258	1068			6.10258	290			6.10258	336			6.10258	265
	6.1232	1074			6.1232	344			6.1232	340			6.1232	277
	6.14381	1161			6.14381	304			6.14381	305			6.14381	273
	6.16443	1088			6.16443	284			6.16443	343			6.16443	224
	6.18505	1080			6.18505	298			6.18505	335			6.18505	288
	6.20566	1078			6.20566	266			6.20566	330			6.20566	283
	6.22628	1079			6.22628	292			6.22628	345			6.22628	265
	6.24689	1090			6.24689	284			6.24689	313			6.24689	250
	6.26751	1052			6.26751	318			6.26751	331			6.26751	261
	6.28813	1019			6.28813	280			6.28813	344			6.28813	292
	6.30874	1103			6.30874	296			6.30874	381			6.30874	265
	6.32936	1059			6.32936	288			6.32936	360			6.32936	278
	6.34997	1057			6.34997	268			6.34997	399			6.34997	294
	6.37059	1058			6.37059	285			6.37059	395			6.37059	272
	6.39121	1084			6.39121	266			6.39121	426			6.39121	318
	6.41182	1132			6.41182	291			6.41182	405			6.41182	294
	6.43244	1146			6.43244	271			6.43244	430			6.43244	320
	6.45305	1156			6.45305	274			6.45305	458			6.45305	326
	6.47367	1234			6.47367	292			6.47367	499			6.47367	341
	6.49429	1235			6.49429	291			6.49429	526			6.49429	405
	6.5149	1346			6.5149	273			6.5149	526			6.5149	380
	6.53552	1336			6.53552	256			6.53552	623			6.53552	412
	6.55613	1455			6.55613	249			6.55613	650			6.55613	446
	6.57675	1550			6.57675	264			6.57675	682			6.57675	465
	6.59737	1625			6.59737	300			6.59737	784			6.59737	571
	6.61798	1862			6.61798	270			6.61798	870			6.61798	654
	6.6386	2004			6.6386	302			6.6386	977			6.6386	656
	6.65921	2152			6.65921	275			6.65921	969			6.65921	784
	6.67983	2406			6.67983	300			6.67983	1015			6.67983	836
	6.70045	2629			6.70045	296			6.70045	1176			6.70045	917
	6.72106	2715			6.72106	296			6.72106	1048			6.72106	961
	6.74168	2993			6.74168	346			6.74168	1006			6.74168	953
	6.76229	3048			6.76229	322			6.76229	993			6.76229	920
	6.78291	3215			6.78291	305			6.78291	898			6.78291	904
	6.80353	3291			6.80353	314			6.80353	793			6.80353	792
	6.82414	3352			6.82414	273			6.82414	710			6.82414	666
	6.84476	3319			6.84476	262			6.84476	615			6.84476	584
	6.86537	3398			6.86537	319			6.86537	477			6.86537	535
	6.88599	2944			6.88599	270			6.88599	439			6.88599	419
	6.90661	2856			6.90661	257			6.90661	418			6.90661	393
	6.92722	2586			6.92722	289			6.92722	383			6.92722	337
	6.94784	2350			6.94784	272			6.94784	386			6.94784	326
	6.96845	1959			6.96845	262			6.96845	333			6.96845	287
	6.98907	1804			6.98907	235			6.98907	358			6.98907	265
	7.00969	1655			7.00969	221			7.00969	358			7.00969	271
	7.0303	1443			7.0303	241			7.0303	348			7.0303	258
	7.05092	1332			7.05092	225			7.05092	379			7.05092	252
	7.07153	1258			7.07153	253			7.07153	357			7.07153	283
	7.09215	1258			7.09215	229			7.09215	380			7.09215	238
	7.11277	1167			7.11277	220			7.11277	428			7.11277	297
	7.13338	1219			7.13338	247			7.13338	373			7.13338	277
	7.154	1083			7.154	234			7.154	432			7.154	337
	7.17461	1232			7.17461	235			7.17461	404			7.17461	316
	7.19523	1163			7.19523	245			7.19523	447			7.19523	326
	7.21585	1333			7.21585	241			7.21585	473			7.21585	381
	7.23646	1274			7.23646	233			7.23646	572			7.23646	366
	7.25708	1353			7.25708	231			7.25708	578			7.25708	386
	7.27769	1458			7.27769	245			7.27769	618			7.27769	469
	7.29831	1484			7.29831	278			7.29831	654			7.29831	480
	7.31893	1663			7.31893	245			7.31893	655			7.31893	537
	7.33954	1751			7.33954	279			7.33954	664			7.33954	518
	7.36016	1879			7.36016	272			7.36016	686			7.36016	554
	7.38077	1948			7.38077	275			7.38077	626			7.38077	606
	7.40139	1934			7.40139	309			7.40139	569			7.40139	572
	7.42201	1971			7.42201	305			7.42201	529			7.42201	524
	7.44262	2119			7.44262	240			7.44262	442			7.44262	414
	7.46324	2096			7.46324	287			7.46324	395			7.46324	345
	7.48385	2061			7.48385	302			7.48385	340			7.48385	294
	7.50447	1946			7.50447	290			7.50447	292			7.50447	298
	7.52509	1839			7.52509	270			7.52509	302			7.52509	235
	7.5457	1737			7.5457	245			7.5457	295			7.5457	241
	7.56632	1564			7.56632	264			7.56632	327			7.56632	235
	7.58693	1536			7.58693	224			7.58693	309			7.58693	199
	7.60755	1350			7.60755	275			7.60755	283			7.60755	200
	7.62817	1285			7.62817	267			7.62817	303			7.62817	211
	7.64878	1131			7.64878	255			7.64878	284			7.64878	185
	7.6694	1142			7.6694	249			7.6694	338			7.6694	207
	7.69001	1116			7.69001	263			7.69001	339			7.69001	206
	7.71063	1147			7.71063	280			7.71063	295			7.71063	212
	7.73125	1083			7.73125	295			7.73125	319			7.73125	182
	7.75186	1151			7.75186	292			7.75186	341			7.75186	193
	7.77248	1174			7.77248	329			7.77248	354			7.77248	202
	7.79309	1132			7.79309	329			7.79309	326			7.79309	235
	7.81371	1243			7.81371	305			7.81371	355			7.81371	209
	7.83433	1188			7.83433	334			7.83433	357			7.83433	209
	7.85494	1275			7.85494	381			7.85494	382			7.85494	232
	7.87556	1306			7.87556	391			7.87556	389			7.87556	180
	7.89617	1344			7.89617	395			7.89617	414			7.89617	205
	7.91679	1393			7.91679	440			7.91679	410			7.91679	217
	7.93741	1606			7.93741	410			7.93741	484			7.93741	229
	7.95802	1642			7.95802	451			7.95802	497			7.95802	263
	7.97864	1743			7.97864	448			7.97864	539			7.97864	225
	7.99925	1855			7.99925	519			7.99925	576			7.99925	281
	8.01987	1985			8.01987	605			8.01987	571			8.01987	269
	8.04049	2113			8.04049	654			8.04049	674			8.04049	256
	8.0611	2271			8.0611	692			8.0611	733			8.0611	276
	8.08172	2438			8.08172	804			8.08172	748			8.08172	341
	8.10233	2535			8.10233	775			8.10233	809			8.10233	321
	8.12295	2617			8.12295	885			8.12295	828			8.12295	340
	8.14357	2880			8.14357	998			8.14357	940			8.14357	283
	8.16418	2872			8.16418	992			8.16418	904			8.16418	352
	8.1848	3094			8.1848	1124			8.1848	929			8.1848	383
	8.20541	3145			8.20541	1176			8.20541	942			8.20541	340
	8.22603	3203			8.22603	1251			8.22603	913			8.22603	366
	8.24665	3259			8.24665	1213			8.24665	904			8.24665	339
	8.26726	3202			8.26726	1254			8.26726	867			8.26726	357
	8.28788	3211			8.28788	1162			8.28788	872			8.28788	330
	8.30849	3208			8.30849	1180			8.30849	813			8.30849	323
	8.32911	3148			8.32911	1099			8.32911	740			8.32911	320
	8.34973	2919			8.34973	1074			8.34973	655			8.34973	284
	8.37034	2908			8.37034	949			8.37034	665			8.37034	299
	8.39096	2672			8.39096	944			8.39096	557			8.39096	266
	8.41157	2601			8.41157	890			8.41157	548			8.41157	272
	8.43219	2412			8.43219	778			8.43219	523			8.43219	255
	8.45281	2280			8.45281	670			8.45281	511			8.45281	259
	8.47342	2077			8.47342	607			8.47342	415			8.47342	239
	8.49404	1934			8.49404	510			8.49404	403			8.49404	218
	8.51465	1912			8.51465	507			8.51465	403			8.51465	233
	8.53527	1629			8.53527	458			8.53527	343			8.53527	186
	8.55589	1604			8.55589	417			8.55589	347			8.55589	225
	8.5765	1490			8.5765	425			8.5765	305			8.5765	212
	8.59712	1387			8.59712	368			8.59712	331			8.59712	208
	8.61773	1268			8.61773	368			8.61773	305			8.61773	202
	8.63835	1231			8.63835	337			8.63835	277			8.63835	223
	8.65897	1131			8.65897	336			8.65897	313			8.65897	175
	8.67958	1096			8.67958	309			8.67958	296			8.67958	181
	8.7002	1020			8.7002	284			8.7002	277			8.7002	199
	8.72081	1005			8.72081	298			8.72081	269			8.72081	171
	8.74143	971			8.74143	280			8.74143	236			8.74143	181
	8.76205	882			8.76205	262			8.76205	260			8.76205	189
	8.78266	906			8.78266	235			8.78266	249			8.78266	175
	8.80328	857			8.80328	286			8.80328	249			8.80328	164
	8.82389	857			8.82389	267			8.82389	290			8.82389	179
	8.84451	770			8.84451	241			8.84451	238			8.84451	182
	8.86513	800			8.86513	242			8.86513	237			8.86513	176
	8.88574	763			8.88574	248			8.88574	233			8.88574	160
	8.90636	738			8.90636	216			8.90636	220			8.90636	161
	8.92697	741			8.92697	239			8.92697	221			8.92697	167
	8.94759	728			8.94759	238			8.94759	222			8.94759	142
	8.96821	696			8.96821	214			8.96821	232			8.96821	158
	8.98882	711			8.98882	209			8.98882	233			8.98882	171
	9.00944	705			9.00944	225			9.00944	236			9.00944	157
	9.03005	669			9.03005	239			9.03005	224			9.03005	139
	9.05067	711			9.05067	220			9.05067	241			9.05067	147
	9.07129	646			9.07129	207			9.07129	196			9.07129	162
	9.0919	676			9.0919	212			9.0919	224			9.0919	153
	9.11252	618			9.11252	225			9.11252	193			9.11252	171
	9.13313	661			9.13313	184			9.13313	226			9.13313	137
	9.15375	691			9.15375	214			9.15375	223			9.15375	136
	9.17437	664			9.17437	200			9.17437	219			9.17437	165
	9.19498	696			9.19498	211			9.19498	249			9.19498	147
	9.2156	674			9.2156	201			9.2156	233			9.2156	139
	9.23621	707			9.23621	238			9.23621	214			9.23621	145
	9.25683	716			9.25683	219			9.25683	211			9.25683	170
	9.27745	770			9.27745	210			9.27745	262			9.27745	123
	9.29806	778			9.29806	227			9.29806	247			9.29806	138
	9.31868	801			9.31868	235			9.31868	273			9.31868	137
	9.33929	842			9.33929	235			9.33929	255			9.33929	140
	9.35991	869			9.35991	247			9.35991	288			9.35991	148
	9.38053	905			9.38053	294			9.38053	281			9.38053	154
	9.40114	971			9.40114	276			9.40114	264			9.40114	133
	9.42176	990			9.42176	293			9.42176	258			9.42176	150
	9.44237	1000			9.44237	254			9.44237	281			9.44237	151
	9.46299	1014			9.46299	295			9.46299	285			9.46299	147
	9.48361	1000			9.48361	322			9.48361	272			9.48361	146
	9.50422	1117			9.50422	335			9.50422	282			9.50422	149
	9.52484	1011			9.52484	350			9.52484	273			9.52484	133
	9.54545	1106			9.54545	323			9.54545	254			9.54545	150
	9.56607	1094			9.56607	333			9.56607	279			9.56607	153
	9.58669	1040			9.58669	308			9.58669	255			9.58669	132
	9.6073	1150			9.6073	320			9.6073	279			9.6073	159
	9.62792	1057			9.62792	318			9.62792	243			9.62792	165
	9.64853	973			9.64853	308			9.64853	241			9.64853	150
	9.66915	963			9.66915	294			9.66915	212			9.66915	150
	9.68977	908			9.68977	274			9.68977	207			9.68977	120
	9.71038	943			9.71038	242			9.71038	237			9.71038	140
	9.731	816			9.731	255			9.731	234			9.731	145
	9.75161	877			9.75161	248			9.75161	237			9.75161	143
	9.77223	717			9.77223	219			9.77223	206			9.77223	134
	9.79285	773			9.79285	217			9.79285	186			9.79285	147
	9.81346	747			9.81346	210			9.81346	205			9.81346	160
	9.83408	717			9.83408	217			9.83408	210			9.83408	139
	9.85469	667			9.85469	197			9.85469	222			9.85469	127
	9.87531	691			9.87531	220			9.87531	204			9.87531	115
	9.89593	693			9.89593	179			9.89593	180			9.89593	149
	9.91654	638			9.91654	205			9.91654	217			9.91654	123
	9.93716	628			9.93716	188			9.93716	178			9.93716	125
	9.95777	659			9.95777	195			9.95777	211			9.95777	142
	9.97839	589			9.97839	185			9.97839	204			9.97839	138
	9.99901	607			9.99901	199			9.99901	209			9.99901	133
	10.0196	625			10.0196	175			10.0196	195			10.0196	135
	10.0402	634			10.0402	173			10.0402	203			10.0402	125
	10.0609	559			10.0609	191			10.0609	189			10.0609	144
	10.0815	554			10.0815	153			10.0815	186			10.0815	151
	10.1021	500			10.1021	155			10.1021	175			10.1021	118
	10.1227	504			10.1227	174			10.1227	178			10.1227	121
	10.1433	522			10.1433	189			10.1433	195			10.1433	123
	10.1639	545			10.1639	162			10.1639	173			10.1639	131
	10.1845	551			10.1845	159			10.1845	189			10.1845	126
	10.2052	503			10.2052	204			10.2052	186			10.2052	155
	10.2258	484			10.2258	146			10.2258	168			10.2258	138
	10.2464	478			10.2464	180			10.2464	188			10.2464	127
	10.267	499			10.267	151			10.267	169			10.267	144
	10.2876	518			10.2876	167			10.2876	162			10.2876	131
	10.3082	526			10.3082	146			10.3082	182			10.3082	122
	10.3289	489			10.3289	175			10.3289	187			10.3289	159
	10.3495	524			10.3495	148			10.3495	188			10.3495	149
	10.3701	474			10.3701	175			10.3701	159			10.3701	130
	10.3907	488			10.3907	197			10.3907	158			10.3907	139
	10.4113	472			10.4113	180			10.4113	157			10.4113	134
	10.4319	494			10.4319	174			10.4319	181			10.4319	130
	10.4526	507			10.4526	164			10.4526	179			10.4526	128
	10.4732	484			10.4732	166			10.4732	215			10.4732	135
	10.4938	471			10.4938	193			10.4938	194			10.4938	116
	10.5144	410			10.5144	169			10.5144	179			10.5144	129
	10.535	471			10.535	171			10.535	185			10.535	127
	10.5556	439			10.5556	166			10.5556	189			10.5556	118
	10.5763	461			10.5763	167			10.5763	192			10.5763	129
	10.5969	458			10.5969	187			10.5969	157			10.5969	126
	10.6175	478			10.6175	179			10.6175	178			10.6175	120
	10.6381	479			10.6381	171			10.6381	210			10.6381	121
	10.6587	493			10.6587	167			10.6587	175			10.6587	132
	10.6793	421			10.6793	180			10.6793	188			10.6793	135
	10.6999	478			10.6999	169			10.6999	196			10.6999	119
	10.7206	430			10.7206	164			10.7206	162			10.7206	132
	10.7412	464			10.7412	156			10.7412	165			10.7412	147
	10.7618	463			10.7618	147			10.7618	167			10.7618	129
	10.7824	418			10.7824	160			10.7824	179			10.7824	114
	10.803	468			10.803	146			10.803	180			10.803	123
	10.8236	430			10.8236	160			10.8236	189			10.8236	124
	10.8443	453			10.8443	150			10.8443	197			10.8443	143
	10.8649	469			10.8649	156			10.8649	183			10.8649	146
	10.8855	466			10.8855	164			10.8855	196			10.8855	131
	10.9061	427			10.9061	154			10.9061	199			10.9061	131
	10.9267	440			10.9267	180			10.9267	171			10.9267	121
	10.9473	427			10.9473	161			10.9473	168			10.9473	119
	10.968	453			10.968	169			10.968	219			10.968	127
	10.9886	428			10.9886	168			10.9886	181			10.9886	125
	11.0092	450			11.0092	178			11.0092	186			11.0092	136
	11.0298	445			11.0298	156			11.0298	209			11.0298	125
	11.0504	430			11.0504	128			11.0504	209			11.0504	119
	11.071	420			11.071	188			11.071	224			11.071	150
	11.0917	407			11.0917	149			11.0917	205			11.0917	140
	11.1123	420			11.1123	164			11.1123	195			11.1123	143
	11.1329	451			11.1329	170			11.1329	194			11.1329	151
	11.1535	440			11.1535	173			11.1535	231			11.1535	143
	11.1741	461			11.1741	170			11.1741	232			11.1741	151
	11.1947	477			11.1947	170			11.1947	219			11.1947	140
	11.2153	497			11.2153	148			11.2153	218			11.2153	144
	11.236	489			11.236	161			11.236	208			11.236	159
	11.2566	476			11.2566	170			11.2566	234			11.2566	158
	11.2772	486			11.2772	156			11.2772	226			11.2772	170
	11.2978	516			11.2978	180			11.2978	223			11.2978	149
	11.3184	507			11.3184	146			11.3184	226			11.3184	140
	11.339	477			11.339	170			11.339	214			11.339	153
	11.3597	507			11.3597	165			11.3597	196			11.3597	143
	11.3803	498			11.3803	152			11.3803	223			11.3803	143
	11.4009	480			11.4009	152			11.4009	190			11.4009	155
	11.4215	496			11.4215	143			11.4215	208			11.4215	138
	11.4421	472			11.4421	166			11.4421	179			11.4421	147
	11.4627	491			11.4627	161			11.4627	205			11.4627	134
	11.4834	459			11.4834	165			11.4834	183			11.4834	129
	11.504	426			11.504	163			11.504	186			11.504	114
	11.5246	470			11.5246	163			11.5246	192			11.5246	115
	11.5452	433			11.5452	156			11.5452	180			11.5452	130
	11.5658	439			11.5658	179			11.5658	209			11.5658	141
	11.5864	457			11.5864	163			11.5864	168			11.5864	109
	11.6071	463			11.6071	178			11.6071	206			11.6071	134
	11.6277	420			11.6277	144			11.6277	190			11.6277	132
	11.6483	425			11.6483	168			11.6483	191			11.6483	128
	11.6689	437			11.6689	170			11.6689	209			11.6689	110
	11.6895	454			11.6895	167			11.6895	190			11.6895	125
	11.7101	426			11.7101	156			11.7101	207			11.7101	120
	11.7307	465			11.7307	166			11.7307	186			11.7307	126
	11.7514	476			11.7514	170			11.7514	205			11.7514	138
	11.772	465			11.772	167			11.772	182			11.772	130
	11.7926	424			11.7926	179			11.7926	173			11.7926	121
	11.8132	496			11.8132	180			11.8132	185			11.8132	122
	11.8338	433			11.8338	168			11.8338	179			11.8338	147
	11.8544	449			11.8544	179			11.8544	174			11.8544	145
	11.8751	424			11.8751	147			11.8751	206			11.8751	131
	11.8957	433			11.8957	186			11.8957	208			11.8957	133
	11.9163	449			11.9163	199			11.9163	203			11.9163	101
	11.9369	461			11.9369	178			11.9369	205			11.9369	140
	11.9575	497			11.9575	192			11.9575	215			11.9575	133
	11.9781	455			11.9781	183			11.9781	207			11.9781	137
	11.9988	465			11.9988	185			11.9988	204			11.9988	119
	12.0194	511			12.0194	160			12.0194	239			12.0194	120
	12.04	493			12.04	210			12.04	207			12.04	139
	12.0606	451			12.0606	241			12.0606	212			12.0606	140
	12.0812	490			12.0812	198			12.0812	228			12.0812	124
	12.1018	480			12.1018	210			12.1018	236			12.1018	157
	12.1225	506			12.1225	208			12.1225	231			12.1225	138
	12.1431	508			12.1431	187			12.1431	254			12.1431	161
	12.1637	512			12.1637	220			12.1637	281			12.1637	139
	12.1843	572			12.1843	212			12.1843	258			12.1843	134
	12.2049	565			12.2049	216			12.2049	287			12.2049	147
	12.2255	590			12.2255	217			12.2255	278			12.2255	152
	12.2461	601			12.2461	243			12.2461	330			12.2461	170
	12.2668	583			12.2668	248			12.2668	311			12.2668	195
	12.2874	595			12.2874	210			12.2874	323			12.2874	210
	12.308	664			12.308	220			12.308	364			12.308	190
	12.3286	725			12.3286	270			12.3286	405			12.3286	211
	12.3492	755			12.3492	293			12.3492	395			12.3492	230
	12.3698	754			12.3698	296			12.3698	453			12.3698	220
	12.3905	801			12.3905	336			12.3905	440			12.3905	245
	12.4111	829			12.4111	334			12.4111	450			12.4111	262
	12.4317	863			12.4317	349			12.4317	459			12.4317	301
	12.4523	827			12.4523	374			12.4523	499			12.4523	250
	12.4729	898			12.4729	385			12.4729	474			12.4729	263
	12.4935	929			12.4935	423			12.4935	480			12.4935	250
	12.5142	1010			12.5142	477			12.5142	490			12.5142	247
	12.5348	992			12.5348	450			12.5348	463			12.5348	231
	12.5554	967			12.5554	470			12.5554	487			12.5554	217
	12.576	994			12.576	478			12.576	476			12.576	223
	12.5966	953			12.5966	505			12.5966	433			12.5966	207
	12.6172	920			12.6172	500			12.6172	417			12.6172	217
	12.6379	889			12.6379	495			12.6379	431			12.6379	175
	12.6585	897			12.6585	475			12.6585	396			12.6585	197
	12.6791	881			12.6791	487			12.6791	363			12.6791	199
	12.6997	842			12.6997	404			12.6997	390			12.6997	193
	12.7203	769			12.7203	416			12.7203	351			12.7203	186
	12.7409	804			12.7409	413			12.7409	317			12.7409	187
	12.7615	749			12.7615	419			12.7615	306			12.7615	187
	12.7822	662			12.7822	376			12.7822	319			12.7822	184
	12.8028	691			12.8028	350			12.8028	284			12.8028	157
	12.8234	642			12.8234	333			12.8234	295			12.8234	128
	12.844	611			12.844	310			12.844	300			12.844	150
	12.8646	559			12.8646	274			12.8646	271			12.8646	177
	12.8852	575			12.8852	283			12.8852	251			12.8852	143
	12.9059	611			12.9059	262			12.9059	248			12.9059	161
	12.9265	532			12.9265	261			12.9265	237			12.9265	136
	12.9471	561			12.9471	272			12.9471	246			12.9471	151
	12.9677	512			12.9677	216			12.9677	217			12.9677	146
	12.9883	504			12.9883	222			12.9883	247			12.9883	134
	13.0089	470			13.0089	240			13.0089	236			13.0089	134
	13.0296	472			13.0296	213			13.0296	241			13.0296	156
	13.0502	473			13.0502	246			13.0502	246			13.0502	130
	13.0708	462			13.0708	211			13.0708	250			13.0708	144
	13.0914	474			13.0914	226			13.0914	234			13.0914	129
	13.112	424			13.112	189			13.112	260			13.112	132
	13.1326	476			13.1326	198			13.1326	219			13.1326	143
	13.1533	435			13.1533	204			13.1533	229			13.1533	108
	13.1739	456			13.1739	187			13.1739	198			13.1739	151
	13.1945	447			13.1945	197			13.1945	234			13.1945	149
	13.2151	438			13.2151	206			13.2151	218			13.2151	154
	13.2357	433			13.2357	211			13.2357	227			13.2357	138
	13.2563	417			13.2563	188			13.2563	235			13.2563	139
	13.2769	457			13.2769	195			13.2769	224			13.2769	143
	13.2976	449			13.2976	174			13.2976	229			13.2976	153
	13.3182	448			13.3182	169			13.3182	212			13.3182	153
	13.3388	461			13.3388	186			13.3388	262			13.3388	160
	13.3594	446			13.3594	190			13.3594	260			13.3594	153
	13.38	435			13.38	176			13.38	237			13.38	197
	13.4006	555			13.4006	188			13.4006	240			13.4006	160
	13.4213	536			13.4213	162			13.4213	244			13.4213	171
	13.4419	499			13.4419	171			13.4419	280			13.4419	168
	13.4625	526			13.4625	179			13.4625	249			13.4625	144
	13.4831	486			13.4831	193			13.4831	267			13.4831	167
	13.5037	547			13.5037	169			13.5037	248			13.5037	174
	13.5243	522			13.5243	171			13.5243	251			13.5243	153
	13.545	514			13.545	203			13.545	202			13.545	160
	13.5656	501			13.5656	182			13.5656	241			13.5656	164
	13.5862	503			13.5862	165			13.5862	205			13.5862	138
	13.6068	480			13.6068	171			13.6068	221			13.6068	151
	13.6274	461			13.6274	166			13.6274	204			13.6274	133
	13.648	504			13.648	206			13.648	210			13.648	162
	13.6687	458			13.6687	162			13.6687	199			13.6687	118
	13.6893	468			13.6893	180			13.6893	188			13.6893	142
	13.7099	468			13.7099	174			13.7099	193			13.7099	119
	13.7305	434			13.7305	142			13.7305	195			13.7305	120
	13.7511	405			13.7511	182			13.7511	199			13.7511	122
	13.7717	375			13.7717	154			13.7717	187			13.7717	131
	13.7923	377			13.7923	169			13.7923	189			13.7923	110
	13.813	398			13.813	170			13.813	200			13.813	138
	13.8336	382			13.8336	171			13.8336	178			13.8336	115
	13.8542	411			13.8542	166			13.8542	184			13.8542	107
	13.8748	371			13.8748	163			13.8748	189			13.8748	136
	13.8954	391			13.8954	167			13.8954	186			13.8954	135
	13.916	394			13.916	181			13.916	186			13.916	117
	13.9367	329			13.9367	154			13.9367	178			13.9367	114
	13.9573	346			13.9573	156			13.9573	183			13.9573	117
	13.9779	378			13.9779	145			13.9779	193			13.9779	139
	13.9985	365			13.9985	181			13.9985	196			13.9985	116
	14.0191	331			14.0191	173			14.0191	191			14.0191	116
	14.0397	334			14.0397	168			14.0397	181			14.0397	108
	14.0604	360			14.0604	159			14.0604	207			14.0604	124
	14.081	348			14.081	169			14.081	197			14.081	122
	14.1016	352			14.1016	159			14.1016	174			14.1016	129
	14.1222	339			14.1222	174			14.1222	206			14.1222	116
	14.1428	363			14.1428	164			14.1428	164			14.1428	122
	14.1634	369			14.1634	167			14.1634	189			14.1634	116
	14.1841	330			14.1841	169			14.1841	196			14.1841	102
	14.2047	352			14.2047	177			14.2047	193			14.2047	106
	14.2253	304			14.2253	171			14.2253	189			14.2253	127
	14.2459	316			14.2459	153			14.2459	201			14.2459	132
	14.2665	381			14.2665	161			14.2665	171			14.2665	105
	14.2871	315			14.2871	189			14.2871	170			14.2871	115
	14.3077	347			14.3077	168			14.3077	190			14.3077	115
	14.3284	377			14.3284	179			14.3284	184			14.3284	103
	14.349	364			14.349	161			14.349	178			14.349	106
	14.3696	328			14.3696	167			14.3696	164			14.3696	123
	14.3902	362			14.3902	176			14.3902	173			14.3902	122
	14.4108	347			14.4108	179			14.4108	184			14.4108	113
	14.4314	300			14.4314	152			14.4314	182			14.4314	116
	14.4521	356			14.4521	151			14.4521	211			14.4521	109
	14.4727	324			14.4727	151			14.4727	180			14.4727	124
	14.4933	305			14.4933	167			14.4933	198			14.4933	118
	14.5139	354			14.5139	172			14.5139	200			14.5139	107
	14.5345	353			14.5345	186			14.5345	177			14.5345	130
	14.5551	351			14.5551	176			14.5551	197			14.5551	134
	14.5758	324			14.5758	136			14.5758	185			14.5758	121
	14.5964	361			14.5964	180			14.5964	194			14.5964	126
	14.617	338			14.617	146			14.617	190			14.617	118
	14.6376	374			14.6376	159			14.6376	214			14.6376	142
	14.6582	349			14.6582	152			14.6582	179			14.6582	112
	14.6788	338			14.6788	174			14.6788	181			14.6788	127
	14.6995	350			14.6995	151			14.6995	195			14.6995	121
	14.7201	368			14.7201	148			14.7201	205			14.7201	114
	14.7407	332			14.7407	151			14.7407	186			14.7407	126
	14.7613	384			14.7613	159			14.7613	221			14.7613	120
	14.7819	367			14.7819	181			14.7819	192			14.7819	132
	14.8025	343			14.8025	149			14.8025	189			14.8025	129
	14.8231	380			14.8231	155			14.8231	181			14.8231	128
	14.8438	381			14.8438	162			14.8438	193			14.8438	108
	14.8644	322			14.8644	170			14.8644	158			14.8644	122
	14.885	348			14.885	146			14.885	198			14.885	126
	14.9056	385			14.9056	171			14.9056	180			14.9056	122
	14.9262	343			14.9262	149			14.9262	168			14.9262	107
	14.9468	333			14.9468	172			14.9468	188			14.9468	103
	14.9675	365			14.9675	160			14.9675	179			14.9675	100
	14.9881	296			14.9881	138			14.9881	160			14.9881	117
	15.0087	324			15.0087	167			15.0087	168			15.0087	96
	15.0293	323			15.0293	149			15.0293	162			15.0293	110
	15.0499	316			15.0499	160			15.0499	168			15.0499	124
	15.0705	314			15.0705	170			15.0705	192			15.0705	110
	15.0912	287			15.0912	146			15.0912	167			15.0912	100
	15.1118	318			15.1118	176			15.1118	198			15.1118	97
	15.1324	322			15.1324	165			15.1324	164			15.1324	110
	15.153	300			15.153	139			15.153	160			15.153	113
	15.1736	322			15.1736	146			15.1736	186			15.1736	98
	15.1942	287			15.1942	158			15.1942	179			15.1942	104
	15.2149	331			15.2149	145			15.2149	179			15.2149	120
	15.2355	326			15.2355	144			15.2355	167			15.2355	90
	15.2561	308			15.2561	169			15.2561	173			15.2561	111
	15.2767	299			15.2767	165			15.2767	207			15.2767	113
	15.2973	287			15.2973	148			15.2973	154			15.2973	112
	15.3179	336			15.3179	135			15.3179	171			15.3179	103
	15.3385	310			15.3385	180			15.3385	187			15.3385	102
	15.3592	313			15.3592	157			15.3592	183			15.3592	116
	15.3798	309			15.3798	154			15.3798	176			15.3798	105
	15.4004	329			15.4004	187			15.4004	181			15.4004	130
	15.421	299			15.421	166			15.421	173			15.421	117
	15.4416	294			15.4416	192			15.4416	185			15.4416	108
	15.4622	294			15.4622	152			15.4622	172			15.4622	124
	15.4829	328			15.4829	141			15.4829	176			15.4829	100
	15.5035	346			15.5035	143			15.5035	177			15.5035	104
	15.5241	302			15.5241	154			15.5241	166			15.5241	107
	15.5447	292			15.5447	168			15.5447	197			15.5447	117
	15.5653	323			15.5653	132			15.5653	173			15.5653	97
	15.5859	276			15.5859	154			15.5859	192			15.5859	115
	15.6066	302			15.6066	154			15.6066	181			15.6066	129
	15.6272	311			15.6272	156			15.6272	185			15.6272	113
	15.6478	284			15.6478	160			15.6478	183			15.6478	108
	15.6684	313			15.6684	153			15.6684	164			15.6684	106
	15.689	320			15.689	147			15.689	171			15.689	103
	15.7096	312			15.7096	141			15.7096	200			15.7096	129
	15.7303	300			15.7303	140			15.7303	189			15.7303	107
	15.7509	311			15.7509	129			15.7509	197			15.7509	122
	15.7715	339			15.7715	168			15.7715	181			15.7715	114
	15.7921	304			15.7921	173			15.7921	181			15.7921	119
	15.8127	307			15.8127	184			15.8127	205			15.8127	109
	15.8333	330			15.8333	156			15.8333	188			15.8333	137
	15.8539	288			15.8539	127			15.8539	193			15.8539	104
	15.8746	312			15.8746	142			15.8746	164			15.8746	108
	15.8952	312			15.8952	163			15.8952	180			15.8952	127
	15.9158	345			15.9158	162			15.9158	197			15.9158	111
	15.9364	321			15.9364	145			15.9364	183			15.9364	90
	15.957	284			15.957	154			15.957	203			15.957	114
	15.9776	297			15.9776	155			15.9776	196			15.9776	107
	15.9983	330			15.9983	157			15.9983	193			15.9983	107
	16.0189	330			16.0189	183			16.0189	190			16.0189	122
	16.0395	321			16.0395	172			16.0395	188			16.0395	114
	16.0601	308			16.0601	170			16.0601	171			16.0601	130
	16.0807	297			16.0807	184			16.0807	194			16.0807	128
	16.1013	318			16.1013	176			16.1013	203			16.1013	119
	16.122	294			16.122	171			16.122	201			16.122	115
	16.1426	332			16.1426	163			16.1426	190			16.1426	112
	16.1632	311			16.1632	133			16.1632	199			16.1632	123
	16.1838	325			16.1838	168			16.1838	195			16.1838	119
	16.2044	296			16.2044	174			16.2044	208			16.2044	108
	16.225	287			16.225	170			16.225	190			16.225	116
	16.2457	333			16.2457	179			16.2457	204			16.2457	117
	16.2663	349			16.2663	183			16.2663	193			16.2663	111
	16.2869	314			16.2869	171			16.2869	202			16.2869	121
	16.3075	310			16.3075	194			16.3075	220			16.3075	145
	16.3281	307			16.3281	192			16.3281	205			16.3281	114
	16.3487	321			16.3487	173			16.3487	195			16.3487	131
	16.3693	306			16.3693	180			16.3693	208			16.3693	118
	16.39	312			16.39	194			16.39	192			16.39	122
	16.4106	329			16.4106	196			16.4106	221			16.4106	117
	16.4312	314			16.4312	195			16.4312	190			16.4312	120
	16.4518	338			16.4518	223			16.4518	225			16.4518	119
	16.4724	363			16.4724	187			16.4724	229			16.4724	137
	16.493	355			16.493	195			16.493	181			16.493	129
	16.5137	340			16.5137	183			16.5137	213			16.5137	112
	16.5343	361			16.5343	202			16.5343	203			16.5343	140
	16.5549	350			16.5549	227			16.5549	227			16.5549	150
	16.5755	344			16.5755	184			16.5755	227			16.5755	121
	16.5961	341			16.5961	215			16.5961	213			16.5961	116
	16.6167	341			16.6167	191			16.6167	212			16.6167	107
	16.6374	358			16.6374	197			16.6374	240			16.6374	127
	16.658	356			16.658	197			16.658	235			16.658	111
	16.6786	338			16.6786	163			16.6786	201			16.6786	130
	16.6992	361			16.6992	180			16.6992	236			16.6992	116
	16.7198	330			16.7198	194			16.7198	238			16.7198	119
	16.7404	349			16.7404	212			16.7404	233			16.7404	132
	16.7611	314			16.7611	199			16.7611	210			16.7611	139
	16.7817	357			16.7817	167			16.7817	237			16.7817	112
	16.8023	378			16.8023	208			16.8023	234			16.8023	131
	16.8229	338			16.8229	186			16.8229	211			16.8229	142
	16.8435	330			16.8435	190			16.8435	228			16.8435	120
	16.8641	362			16.8641	177			16.8641	226			16.8641	143
	16.8847	358			16.8847	199			16.8847	245			16.8847	144
	16.9054	389			16.9054	213			16.9054	218			16.9054	140
	16.926	353			16.926	209			16.926	251			16.926	148
	16.9466	384			16.9466	206			16.9466	239			16.9466	133
	16.9672	328			16.9672	219			16.9672	259			16.9672	117
	16.9878	427			16.9878	224			16.9878	271			16.9878	151
	17.0084	418			17.0084	217			17.0084	291			17.0084	167
	17.0291	399			17.0291	273			17.0291	277			17.0291	155
	17.0497	371			17.0497	219			17.0497	316			17.0497	171
	17.0703	415			17.0703	268			17.0703	312			17.0703	176
	17.0909	393			17.0909	248			17.0909	316			17.0909	198
	17.1115	415			17.1115	262			17.1115	329			17.1115	167
	17.1321	443			17.1321	252			17.1321	354			17.1321	224
	17.1528	430			17.1528	282			17.1528	376			17.1528	207
	17.1734	441			17.1734	259			17.1734	394			17.1734	220
	17.194	490			17.194	271			17.194	399			17.194	219
	17.2146	497			17.2146	267			17.2146	432			17.2146	226
	17.2352	491			17.2352	293			17.2352	449			17.2352	231
	17.2558	512			17.2558	268			17.2558	443			17.2558	251
	17.2765	516			17.2765	268			17.2765	490			17.2765	271
	17.2971	597			17.2971	279			17.2971	483			17.2971	282
	17.3177	592			17.3177	239			17.3177	459			17.3177	275
	17.3383	613			17.3383	271			17.3383	436			17.3383	279
	17.3589	632			17.3589	256			17.3589	453			17.3589	315
	17.3795	678			17.3795	259			17.3795	463			17.3795	323
	17.4001	658			17.4001	262			17.4001	463			17.4001	306
	17.4208	708			17.4208	249			17.4208	452			17.4208	330
	17.4414	727			17.4414	198			17.4414	446			17.4414	295
	17.462	724			17.462	216			17.462	405			17.462	306
	17.4826	696			17.4826	230			17.4826	354			17.4826	273
	17.5032	684			17.5032	226			17.5032	347			17.5032	225
	17.5238	690			17.5238	205			17.5238	323			17.5238	239
	17.5445	632			17.5445	242			17.5445	311			17.5445	228
	17.5651	606			17.5651	195			17.5651	259			17.5651	195
	17.5857	608			17.5857	211			17.5857	290			17.5857	190
	17.6063	522			17.6063	188			17.6063	285			17.6063	171
	17.6269	527			17.6269	208			17.6269	295			17.6269	155
	17.6475	521			17.6475	187			17.6475	273			17.6475	156
	17.6682	477			17.6682	194			17.6682	259			17.6682	175
	17.6888	445			17.6888	185			17.6888	255			17.6888	146
	17.7094	399			17.7094	216			17.7094	255			17.7094	151
	17.73	386			17.73	190			17.73	264			17.73	144
	17.7506	418			17.7506	163			17.7506	262			17.7506	145
	17.7712	388			17.7712	198			17.7712	251			17.7712	135
	17.7919	366			17.7919	179			17.7919	247			17.7919	174
	17.8125	386			17.8125	180			17.8125	245			17.8125	145
	17.8331	378			17.8331	215			17.8331	228			17.8331	170
	17.8537	355			17.8537	188			17.8537	247			17.8537	141
	17.8743	360			17.8743	178			17.8743	220			17.8743	139
	17.8949	350			17.8949	176			17.8949	205			17.8949	147
	17.9155	351			17.9155	196			17.9155	230			17.9155	123
	17.9362	348			17.9362	192			17.9362	242			17.9362	153
	17.9568	364			17.9568	175			17.9568	231			17.9568	136
	17.9774	359			17.9774	193			17.9774	231			17.9774	163
	17.998	371			17.998	170			17.998	260			17.998	152
	18.0186	368			18.0186	173			18.0186	218			18.0186	158
	18.0392	334			18.0392	170			18.0392	237			18.0392	145
	18.0599	380			18.0599	173			18.0599	223			18.0599	144
	18.0805	355			18.0805	184			18.0805	211			18.0805	146
	18.1011	348			18.1011	177			18.1011	249			18.1011	147
	18.1217	322			18.1217	159			18.1217	246			18.1217	149
	18.1423	350			18.1423	200			18.1423	249			18.1423	182
	18.1629	324			18.1629	188			18.1629	248			18.1629	154
	18.1836	349			18.1836	189			18.1836	252			18.1836	157
	18.2042	320			18.2042	171			18.2042	254			18.2042	158
	18.2248	374			18.2248	194			18.2248	244			18.2248	170
	18.2454	389			18.2454	190			18.2454	260			18.2454	151
	18.266	349			18.266	189			18.266	302			18.266	159
	18.2866	376			18.2866	175			18.2866	292			18.2866	159
	18.3073	416			18.3073	189			18.3073	318			18.3073	177
	18.3279	403			18.3279	165			18.3279	344			18.3279	197
	18.3485	404			18.3485	195			18.3485	369			18.3485	243
	18.3691	380			18.3691	183			18.3691	346			18.3691	226
	18.3897	418			18.3897	206			18.3897	437			18.3897	203
	18.4103	431			18.4103	170			18.4103	361			18.4103	237
	18.4309	480			18.4309	193			18.4309	429			18.4309	273
	18.4516	465			18.4516	179			18.4516	415			18.4516	311
	18.4722	451			18.4722	202			18.4722	378			18.4722	286
	18.4928	483			18.4928	191			18.4928	445			18.4928	280
	18.5134	487			18.5134	173			18.5134	397			18.5134	244
	18.534	487			18.534	190			18.534	389			18.534	271
	18.5546	600			18.5546	191			18.5546	364			18.5546	271
	18.5753	531			18.5753	196			18.5753	385			18.5753	245
	18.5959	531			18.5959	208			18.5959	360			18.5959	271
	18.6165	519			18.6165	199			18.6165	356			18.6165	233
	18.6371	576			18.6371	165			18.6371	344			18.6371	206
	18.6577	539			18.6577	163			18.6577	339			18.6577	219
	18.6783	499			18.6783	181			18.6783	292			18.6783	211
	18.699	550			18.699	157			18.699	354			18.699	204
	18.7196	573			18.7196	172			18.7196	300			18.7196	189
	18.7402	540			18.7402	160			18.7402	282			18.7402	186
	18.7608	543			18.7608	190			18.7608	272			18.7608	183
	18.7814	470			18.7814	182			18.7814	276			18.7814	175
	18.802	474			18.802	151			18.802	272			18.802	198
	18.8227	455			18.8227	200			18.8227	277			18.8227	159
	18.8433	449			18.8433	176			18.8433	235			18.8433	166
	18.8639	410			18.8639	189			18.8639	237			18.8639	171
	18.8845	410			18.8845	179			18.8845	225			18.8845	159
	18.9051	399			18.9051	172			18.9051	258			18.9051	161
	18.9257	367			18.9257	192			18.9257	274			18.9257	151
	18.9463	386			18.9463	169			18.9463	239			18.9463	149
	18.967	368			18.967	162			18.967	282			18.967	147
	18.9876	382			18.9876	218			18.9876	250			18.9876	158
	19.0082	337			19.0082	155			19.0082	246			19.0082	144
	19.0288	376			19.0288	181			19.0288	266			19.0288	139
	19.0494	358			19.0494	184			19.0494	296			19.0494	157
	19.07	372			19.07	166			19.07	251			19.07	165
	19.0907	391			19.0907	200			19.0907	300			19.0907	168
	19.1113	370			19.1113	170			19.1113	288			19.1113	162
	19.1319	345			19.1319	153			19.1319	345			19.1319	177
	19.1525	391			19.1525	182			19.1525	331			19.1525	187
	19.1731	421			19.1731	190			19.1731	382			19.1731	198
	19.1937	402			19.1937	170			19.1937	375			19.1937	201
	19.2144	409			19.2144	184			19.2144	359			19.2144	223
	19.235	428			19.235	202			19.235	404			19.235	257
	19.2556	433			19.2556	223			19.2556	419			19.2556	244
	19.2762	451			19.2762	179			19.2762	395			19.2762	225
	19.2968	476			19.2968	179			19.2968	408			19.2968	296
	19.3174	485			19.3174	190			19.3174	402			19.3174	279
	19.3381	512			19.3381	205			19.3381	383			19.3381	252
	19.3587	502			19.3587	214			19.3587	384			19.3587	296
	19.3793	529			19.3793	193			19.3793	352			19.3793	281
	19.3999	524			19.3999	183			19.3999	289			19.3999	270
	19.4205	544			19.4205	182			19.4205	287			19.4205	233
	19.4411	525			19.4411	157			19.4411	295			19.4411	168
	19.4617	500			19.4617	198			19.4617	278			19.4617	190
	19.4824	529			19.4824	196			19.4824	245			19.4824	191
	19.503	503			19.503	174			19.503	233			19.503	143
	19.5236	517			19.5236	185			19.5236	209			19.5236	178
	19.5442	393			19.5442	172			19.5442	206			19.5442	154
	19.5648	427			19.5648	220			19.5648	223			19.5648	157
	19.5854	392			19.5854	193			19.5854	222			19.5854	142
	19.6061	390			19.6061	173			19.6061	211			19.6061	128
	19.6267	359			19.6267	184			19.6267	195			19.6267	144
	19.6473	334			19.6473	153			19.6473	199			19.6473	147
	19.6679	327			19.6679	206			19.6679	209			19.6679	122
	19.6885	297			19.6885	159			19.6885	214			19.6885	128
	19.7091	327			19.7091	160			19.7091	220			19.7091	124
	19.7298	299			19.7298	178			19.7298	191			19.7298	115
	19.7504	269			19.7504	172			19.7504	200			19.7504	143
	19.771	277			19.771	159			19.771	205			19.771	139
	19.7916	278			19.7916	194			19.7916	206			19.7916	128
	19.8122	305			19.8122	198			19.8122	185			19.8122	129
	19.8328	296			19.8328	197			19.8328	211			19.8328	111
	19.8535	284			19.8535	187			19.8535	196			19.8535	130
	19.8741	278			19.8741	168			19.8741	192			19.8741	131
	19.8947	280			19.8947	177			19.8947	213			19.8947	122
	19.9153	277			19.9153	191			19.9153	226			19.9153	95
	19.9359	245			19.9359	166			19.9359	202			19.9359	120
	19.9565	280			19.9565	180			19.9565	197			19.9565	132
	19.9771	271			19.9771	179			19.9771	202			19.9771	115
	19.9978	280			19.9978	170			19.9978	210			19.9978	113
	20.0184	286			20.0184	184			20.0184	191			20.0184	125
	20.039	276			20.039	159			20.039	196			20.039	109
	20.0596	279			20.0596	170			20.0596	228			20.0596	112
	20.0802	292			20.0802	152			20.0802	190			20.0802	111
	20.1008	267			20.1008	172			20.1008	218			20.1008	102
	20.1215	269			20.1215	190			20.1215	209			20.1215	110
	20.1421	277			20.1421	184			20.1421	208			20.1421	119
	20.1627	288			20.1627	186			20.1627	208			20.1627	133
	20.1833	256			20.1833	180			20.1833	183			20.1833	121
	20.2039	271			20.2039	179			20.2039	201			20.2039	137
	20.2245	241			20.2245	173			20.2245	211			20.2245	129
	20.2452	269			20.2452	192			20.2452	194			20.2452	127
	20.2658	241			20.2658	182			20.2658	196			20.2658	126
	20.2864	263			20.2864	160			20.2864	191			20.2864	98
	20.307	271			20.307	195			20.307	195			20.307	114
	20.3276	272			20.3276	175			20.3276	230			20.3276	127
	20.3482	256			20.3482	184			20.3482	203			20.3482	126
	20.3689	265			20.3689	187			20.3689	237			20.3689	116
	20.3895	255			20.3895	197			20.3895	212			20.3895	107
	20.4101	235			20.4101	186			20.4101	204			20.4101	133
	20.4307	263			20.4307	196			20.4307	189			20.4307	115
	20.4513	248			20.4513	163			20.4513	178			20.4513	128
	20.4719	239			20.4719	170			20.4719	222			20.4719	110
	20.4925	263			20.4925	156			20.4925	235			20.4925	141
	20.5132	286			20.5132	163			20.5132	207			20.5132	87
	20.5338	257			20.5338	186			20.5338	189			20.5338	121
	20.5544	284			20.5544	185			20.5544	241			20.5544	121
	20.575	239			20.575	193			20.575	207			20.575	115
	20.5956	270			20.5956	182			20.5956	214			20.5956	126
	20.6162	285			20.6162	189			20.6162	236			20.6162	112
	20.6369	259			20.6369	165			20.6369	223			20.6369	122
	20.6575	266			20.6575	179			20.6575	223			20.6575	118
	20.6781	266			20.6781	200			20.6781	198			20.6781	135
	20.6987	241			20.6987	202			20.6987	218			20.6987	111
	20.7193	263			20.7193	205			20.7193	215			20.7193	120
	20.7399	271			20.7399	182			20.7399	228			20.7399	124
	20.7606	270			20.7606	191			20.7606	197			20.7606	115
	20.7812	266			20.7812	181			20.7812	229			20.7812	132
	20.8018	248			20.8018	170			20.8018	214			20.8018	140
	20.8224	284			20.8224	192			20.8224	221			20.8224	124
	20.843	247			20.843	201			20.843	220			20.843	126
	20.8636	252			20.8636	214			20.8636	201			20.8636	122
	20.8843	288			20.8843	181			20.8843	209			20.8843	119
	20.9049	291			20.9049	199			20.9049	184			20.9049	107
	20.9255	243			20.9255	197			20.9255	215			20.9255	117
	20.9461	267			20.9461	189			20.9461	182			20.9461	126
	20.9667	252			20.9667	182			20.9667	222			20.9667	141
	20.9873	263			20.9873	183			20.9873	178			20.9873	125
	21.0079	251			21.0079	179			21.0079	195			21.0079	106
	21.0286	265			21.0286	192			21.0286	219			21.0286	127
	21.0492	254			21.0492	172			21.0492	183			21.0492	136
	21.0698	274			21.0698	191			21.0698	212			21.0698	113
	21.0904	296			21.0904	174			21.0904	224			21.0904	109
	21.111	253			21.111	209			21.111	209			21.111	118
	21.1316	243			21.1316	180			21.1316	229			21.1316	133
	21.1523	268			21.1523	191			21.1523	195			21.1523	125
	21.1729	257			21.1729	198			21.1729	191			21.1729	121
	21.1935	283			21.1935	178			21.1935	221			21.1935	130
	21.2141	243			21.2141	183			21.2141	213			21.2141	119
	21.2347	262			21.2347	170			21.2347	222			21.2347	98
	21.2553	242			21.2553	190			21.2553	212			21.2553	117
	21.276	242			21.276	179			21.276	209			21.276	117
	21.2966	247			21.2966	177			21.2966	198			21.2966	133
	21.3172	241			21.3172	183			21.3172	213			21.3172	137
	21.3378	263			21.3378	187			21.3378	205			21.3378	124
	21.3584	248			21.3584	189			21.3584	190			21.3584	114
	21.379	241			21.379	201			21.379	184			21.379	111
	21.3997	282			21.3997	185			21.3997	183			21.3997	139
	21.4203	262			21.4203	178			21.4203	195			21.4203	120
	21.4409	252			21.4409	188			21.4409	207			21.4409	114
	21.4615	283			21.4615	217			21.4615	223			21.4615	124
	21.4821	262			21.4821	185			21.4821	222			21.4821	126
	21.5027	262			21.5027	142			21.5027	205			21.5027	121
	21.5233	262			21.5233	177			21.5233	196			21.5233	132
	21.544	269			21.544	189			21.544	209			21.544	123
	21.5646	249			21.5646	198			21.5646	234			21.5646	117
	21.5852	265			21.5852	177			21.5852	231			21.5852	120
	21.6058	235			21.6058	181			21.6058	221			21.6058	141
	21.6264	219			21.6264	207			21.6264	196			21.6264	118
	21.647	251			21.647	168			21.647	203			21.647	116
	21.6677	280			21.6677	185			21.6677	223			21.6677	106
	21.6883	253			21.6883	181			21.6883	193			21.6883	123
	21.7089	257			21.7089	205			21.7089	216			21.7089	126
	21.7295	231			21.7295	196			21.7295	233			21.7295	111
	21.7501	235			21.7501	205			21.7501	183			21.7501	108
	21.7707	256			21.7707	183			21.7707	188			21.7707	117
	21.7914	240			21.7914	187			21.7914	223			21.7914	115
	21.812	236			21.812	179			21.812	195			21.812	151
	21.8326	250			21.8326	192			21.8326	204			21.8326	131
	21.8532	244			21.8532	159			21.8532	210			21.8532	122
	21.8738	251			21.8738	199			21.8738	201			21.8738	122
	21.8944	255			21.8944	184			21.8944	212			21.8944	108
	21.915	222			21.915	193			21.915	213			21.915	119
	21.9357	258			21.9357	192			21.9357	196			21.9357	123
	21.9563	251			21.9563	186			21.9563	232			21.9563	123
	21.9769	246			21.9769	205			21.9769	228			21.9769	116
	21.9975	269			21.9975	177			21.9975	207			21.9975	130
	22.0181	221			22.0181	189			22.0181	198			22.0181	108
	22.0387	250			22.0387	195			22.0387	202			22.0387	106
	22.0594	247			22.0594	174			22.0594	236			22.0594	126
	22.08	252			22.08	187			22.08	216			22.08	143
	22.1006	246			22.1006	174			22.1006	215			22.1006	108
	22.1212	266			22.1212	229			22.1212	197			22.1212	145
	22.1418	249			22.1418	182			22.1418	243			22.1418	123
	22.1624	266			22.1624	202			22.1624	201			22.1624	136
	22.1831	261			22.1831	189			22.1831	211			22.1831	115
	22.2037	250			22.2037	202			22.2037	235			22.2037	143
	22.2243	262			22.2243	193			22.2243	210			22.2243	101
	22.2449	260			22.2449	187			22.2449	199			22.2449	153
	22.2655	301			22.2655	180			22.2655	216			22.2655	133
	22.2861	278			22.2861	204			22.2861	223			22.2861	134
	22.3068	268			22.3068	180			22.3068	225			22.3068	108
	22.3274	246			22.3274	193			22.3274	214			22.3274	118
	22.348	260			22.348	178			22.348	243			22.348	114
	22.3686	282			22.3686	190			22.3686	240			22.3686	140
	22.3892	224			22.3892	199			22.3892	240			22.3892	153
	22.4098	258			22.4098	172			22.4098	239			22.4098	124
	22.4304	254			22.4304	185			22.4304	198			22.4304	112
	22.4511	254			22.4511	194			22.4511	234			22.4511	146
	22.4717	272			22.4717	205			22.4717	231			22.4717	136
	22.4923	266			22.4923	175			22.4923	208			22.4923	113
	22.5129	246			22.5129	163			22.5129	242			22.5129	129
	22.5335	228			22.5335	199			22.5335	212			22.5335	122
	22.5541	281			22.5541	175			22.5541	209			22.5541	123
	22.5748	251			22.5748	179			22.5748	227			22.5748	128
	22.5954	287			22.5954	198			22.5954	211			22.5954	118
	22.616	272			22.616	177			22.616	256			22.616	141
	22.6366	248			22.6366	179			22.6366	232			22.6366	134
	22.6572	261			22.6572	189			22.6572	246			22.6572	128
	22.6778	280			22.6778	185			22.6778	204			22.6778	153
	22.6985	267			22.6985	199			22.6985	259			22.6985	149
	22.7191	262			22.7191	188			22.7191	232			22.7191	124
	22.7397	288			22.7397	215			22.7397	231			22.7397	144
	22.7603	234			22.7603	192			22.7603	229			22.7603	152
	22.7809	270			22.7809	212			22.7809	217			22.7809	135
	22.8015	265			22.8015	184			22.8015	226			22.8015	109
	22.8222	278			22.8222	182			22.8222	232			22.8222	122
	22.8428	262			22.8428	172			22.8428	224			22.8428	138
	22.8634	272			22.8634	207			22.8634	217			22.8634	119
	22.884	287			22.884	173			22.884	210			22.884	106
	22.9046	262			22.9046	181			22.9046	232			22.9046	141
	22.9252	273			22.9252	175			22.9252	234			22.9252	124
	22.9458	312			22.9458	176			22.9458	232			22.9458	135
	22.9665	281			22.9665	213			22.9665	236			22.9665	127
	22.9871	268			22.9871	170			22.9871	230			22.9871	113
	23.0077	274			23.0077	162			23.0077	240			23.0077	132
	23.0283	265			23.0283	175			23.0283	222			23.0283	122
	23.0489	266			23.0489	191			23.0489	240			23.0489	127
	23.0695	268			23.0695	170			23.0695	215			23.0695	115
	23.0902	253			23.0902	195			23.0902	206			23.0902	126
	23.1108	256			23.1108	216			23.1108	253			23.1108	130
	23.1314	293			23.1314	192			23.1314	252			23.1314	134
	23.152	288			23.152	168			23.152	216			23.152	137
	23.1726	292			23.1726	167			23.1726	216			23.1726	139
	23.1932	258			23.1932	194			23.1932	225			23.1932	121
	23.2139	259			23.2139	215			23.2139	233			23.2139	124
	23.2345	269			23.2345	208			23.2345	241			23.2345	151
	23.2551	246			23.2551	208			23.2551	239			23.2551	131
	23.2757	305			23.2757	205			23.2757	257			23.2757	132
	23.2963	266			23.2963	219			23.2963	284			23.2963	145
	23.3169	305			23.3169	195			23.3169	253			23.3169	152
	23.3376	292			23.3376	205			23.3376	246			23.3376	156
	23.3582	278			23.3582	204			23.3582	279			23.3582	130
	23.3788	296			23.3788	213			23.3788	267			23.3788	148
	23.3994	304			23.3994	210			23.3994	286			23.3994	160
	23.42	289			23.42	190			23.42	292			23.42	156
	23.4406	303			23.4406	191			23.4406	282			23.4406	143
	23.4612	351			23.4612	223			23.4612	296			23.4612	171
	23.4819	319			23.4819	204			23.4819	305			23.4819	170
	23.5025	361			23.5025	181			23.5025	329			23.5025	197
	23.5231	356			23.5231	195			23.5231	304			23.5231	174
	23.5437	322			23.5437	205			23.5437	321			23.5437	214
	23.5643	336			23.5643	175			23.5643	353			23.5643	200
	23.5849	354			23.5849	214			23.5849	300			23.5849	201
	23.6056	379			23.6056	222			23.6056	334			23.6056	210
	23.6262	409			23.6262	219			23.6262	348			23.6262	164
	23.6468	347			23.6468	216			23.6468	333			23.6468	183
	23.6674	372			23.6674	189			23.6674	300			23.6674	208
	23.688	398			23.688	244			23.688	352			23.688	185
	23.7086	394			23.7086	228			23.7086	333			23.7086	211
	23.7293	389			23.7293	223			23.7293	341			23.7293	198
	23.7499	357			23.7499	231			23.7499	355			23.7499	198
	23.7705	369			23.7705	214			23.7705	364			23.7705	202
	23.7911	385			23.7911	213			23.7911	355			23.7911	204
	23.8117	434			23.8117	253			23.8117	314			23.8117	184
	23.8323	418			23.8323	222			23.8323	372			23.8323	213
	23.853	423			23.853	236			23.853	376			23.853	220
	23.8736	426			23.8736	225			23.8736	388			23.8736	230
	23.8942	492			23.8942	231			23.8942	406			23.8942	214
	23.9148	467			23.9148	202			23.9148	387			23.9148	241
	23.9354	486			23.9354	239			23.9354	402			23.9354	255
	23.956	437			23.956	223			23.956	383			23.956	278
	23.9766	496			23.9766	226			23.9766	396			23.9766	251
	23.9973	472			23.9973	246			23.9973	388			23.9973	234
	24.0179	467			24.0179	244			24.0179	401			24.0179	241
	24.0385	468			24.0385	247			24.0385	414			24.0385	228
	24.0591	483			24.0591	222			24.0591	433			24.0591	234
	24.0797	517			24.0797	222			24.0797	386			24.0797	240
	24.1003	486			24.1003	234			24.1003	437			24.1003	233
	24.121	502			24.121	274			24.121	393			24.121	273
	24.1416	522			24.1416	247			24.1416	389			24.1416	255
	24.1622	504			24.1622	276			24.1622	450			24.1622	253
	24.1828	511			24.1828	225			24.1828	402			24.1828	260
	24.2034	537			24.2034	244			24.2034	405			24.2034	257
	24.224	516			24.224	246			24.224	443			24.224	278
	24.2447	574			24.2447	263			24.2447	449			24.2447	282
	24.2653	548			24.2653	268			24.2653	429			24.2653	259
	24.2859	528			24.2859	257			24.2859	444			24.2859	261
	24.3065	573			24.3065	260			24.3065	451			24.3065	269
	24.3271	567			24.3271	279			24.3271	399			24.3271	297
	24.3477	539			24.3477	260			24.3477	426			24.3477	248
	24.3684	577			24.3684	278			24.3684	406			24.3684	226
	24.389	536			24.389	248			24.389	393			24.389	231
	24.4096	547			24.4096	310			24.4096	400			24.4096	213
	24.4302	532			24.4302	292			24.4302	370			24.4302	214
	24.4508	529			24.4508	286			24.4508	390			24.4508	233
	24.4714	534			24.4714	289			24.4714	429			24.4714	211
	24.492	537			24.492	289			24.492	397			24.492	230
	24.5127	553			24.5127	253			24.5127	401			24.5127	209
	24.5333	509			24.5333	307			24.5333	380			24.5333	247
	24.5539	474			24.5539	307			24.5539	375			24.5539	224
	24.5745	490			24.5745	255			24.5745	374			24.5745	209
	24.5951	539			24.5951	329			24.5951	434			24.5951	243
	24.6157	545			24.6157	307			24.6157	468			24.6157	220
	24.6364	512			24.6364	314			24.6364	433			24.6364	226
	24.657	551			24.657	313			24.657	422			24.657	244
	24.6776	560			24.6776	321			24.6776	442			24.6776	232
	24.6982	599			24.6982	276			24.6982	476			24.6982	266
	24.7188	549			24.7188	349			24.7188	486			24.7188	285
	24.7394	532			24.7394	324			24.7394	488			24.7394	241
	24.7601	603			24.7601	287			24.7601	474			24.7601	265
	24.7807	617			24.7807	342			24.7807	500			24.7807	262
	24.8013	634			24.8013	308			24.8013	457			24.8013	283
	24.8219	594			24.8219	337			24.8219	504			24.8219	248
	24.8425	606			24.8425	349			24.8425	491			24.8425	293
	24.8631	659			24.8631	360			24.8631	540			24.8631	292
	24.8838	637			24.8838	324			24.8838	488			24.8838	273
	24.9044	625			24.9044	328			24.9044	534			24.9044	267
	24.925	674			24.925	370			24.925	527			24.925	283
	24.9456	656			24.9456	387			24.9456	526			24.9456	279
	24.9662	716			24.9662	415			24.9662	546			24.9662	265
	24.9868	714			24.9868	403			24.9868	503			24.9868	288
	25.0074	694			25.0074	379			25.0074	490			25.0074	269
	25.0281	737			25.0281	429			25.0281	523			25.0281	274
	25.0487	698			25.0487	417			25.0487	530			25.0487	257
	25.0693	682			25.0693	479			25.0693	540			25.0693	299
	25.0899	688			25.0899	424			25.0899	528			25.0899	280
	25.1105	736			25.1105	451			25.1105	528			25.1105	264
	25.1311	705			25.1311	451			25.1311	549			25.1311	275
	25.1518	676			25.1518	476			25.1518	565			25.1518	246
	25.1724	702			25.1724	470			25.1724	562			25.1724	253
	25.193	719			25.193	470			25.193	508			25.193	291
	25.2136	706			25.2136	508			25.2136	577			25.2136	282
	25.2342	737			25.2342	474			25.2342	563			25.2342	270
	25.2548	777			25.2548	443			25.2548	552			25.2548	246
	25.2755	729			25.2755	493			25.2755	578			25.2755	277
	25.2961	755			25.2961	492			25.2961	607			25.2961	262
	25.3167	754			25.3167	513			25.3167	566			25.3167	261
	25.3373	740			25.3373	503			25.3373	608			25.3373	264
	25.3579	787			25.3579	509			25.3579	530			25.3579	251
	25.3785	748			25.3785	605			25.3785	586			25.3785	259
	25.3992	752			25.3992	555			25.3992	572			25.3992	279
	25.4198	780			25.4198	562			25.4198	588			25.4198	252
	25.4404	760			25.4404	613			25.4404	623			25.4404	266
	25.461	871			25.461	607			25.461	570			25.461	268
	25.4816	739			25.4816	612			25.4816	611			25.4816	235
	25.5022	817			25.5022	641			25.5022	590			25.5022	281
	25.5228	757			25.5228	623			25.5228	612			25.5228	258
	25.5435	795			25.5435	592			25.5435	646			25.5435	274
	25.5641	810			25.5641	615			25.5641	598			25.5641	259
	25.5847	858			25.5847	617			25.5847	662			25.5847	305
	25.6053	836			25.6053	600			25.6053	669			25.6053	291
	25.6259	826			25.6259	617			25.6259	705			25.6259	276
	25.6465	783			25.6465	659			25.6465	636			25.6465	278
	25.6672	772			25.6672	599			25.6672	682			25.6672	312
	25.6878	798			25.6878	664			25.6878	746			25.6878	328
	25.7084	791			25.7084	641			25.7084	692			25.7084	341
	25.729	845			25.729	668			25.729	731			25.729	293
	25.7496	934			25.7496	680			25.7496	740			25.7496	357
	25.7702	874			25.7702	645			25.7702	824			25.7702	359
	25.7909	839			25.7909	683			25.7909	785			25.7909	366
	25.8115	863			25.8115	636			25.8115	809			25.8115	390
	25.8321	919			25.8321	717			25.8321	850			25.8321	405
	25.8527	918			25.8527	673			25.8527	859			25.8527	399
	25.8733	901			25.8733	641			25.8733	832			25.8733	425
	25.8939	957			25.8939	697			25.8939	835			25.8939	453
	25.9146	880			25.9146	688			25.9146	859			25.9146	440
	25.9352	922			25.9352	637			25.9352	907			25.9352	457
	25.9558	965			25.9558	627			25.9558	841			25.9558	493
	25.9764	951			25.9764	658			25.9764	859			25.9764	441
	25.997	917			25.997	596			25.997	771			25.997	473
	26.0176	917			26.0176	614			26.0176	850			26.0176	429
	26.0382	883			26.0382	641			26.0382	759			26.0382	432
	26.0589	915			26.0589	654			26.0589	744			26.0589	470
	26.0795	885			26.0795	604			26.0795	712			26.0795	415
	26.1001	874			26.1001	608			26.1001	736			26.1001	392
	26.1207	834			26.1207	613			26.1207	716			26.1207	372
	26.1413	892			26.1413	594			26.1413	709			26.1413	395
	26.1619	838			26.1619	616			26.1619	730			26.1619	359
	26.1826	830			26.1826	602			26.1826	696			26.1826	353
	26.2032	818			26.2032	571			26.2032	659			26.2032	365
	26.2238	846			26.2238	546			26.2238	695			26.2238	376
	26.2444	775			26.2444	571			26.2444	684			26.2444	337
	26.265	770			26.265	556			26.265	629			26.265	354
	26.2856	704			26.2856	578			26.2856	663			26.2856	371
	26.3063	754			26.3063	537			26.3063	635			26.3063	331
	26.3269	701			26.3269	516			26.3269	641			26.3269	349
	26.3475	720			26.3475	466			26.3475	634			26.3475	325
	26.3681	740			26.3681	556			26.3681	636			26.3681	348
	26.3887	674			26.3887	475			26.3887	587			26.3887	351
	26.4093	751			26.4093	529			26.4093	668			26.4093	329
	26.43	646			26.43	503			26.43	647			26.43	346
	26.4506	642			26.4506	485			26.4506	680			26.4506	366
	26.4712	706			26.4712	465			26.4712	601			26.4712	361
	26.4918	714			26.4918	474			26.4918	684			26.4918	382
	26.5124	713			26.5124	447			26.5124	655			26.5124	401
	26.533	715			26.533	442			26.533	698			26.533	417
	26.5536	771			26.5536	476			26.5536	720			26.5536	428
	26.5743	720			26.5743	479			26.5743	694			26.5743	415
	26.5949	734			26.5949	461			26.5949	715			26.5949	460
	26.6155	769			26.6155	402			26.6155	759			26.6155	439
	26.6361	766			26.6361	473			26.6361	730			26.6361	486
	26.6567	753			26.6567	437			26.6567	725			26.6567	463
	26.6773	826			26.6773	435			26.6773	722			26.6773	455
	26.698	806			26.698	465			26.698	745			26.698	502
	26.7186	802			26.7186	439			26.7186	712			26.7186	459
	26.7392	817			26.7392	409			26.7392	752			26.7392	409
	26.7598	827			26.7598	422			26.7598	723			26.7598	447
	26.7804	783			26.7804	382			26.7804	671			26.7804	419
	26.801	794			26.801	402			26.801	645			26.801	418
	26.8217	743			26.8217	408			26.8217	603			26.8217	377
	26.8423	764			26.8423	375			26.8423	601			26.8423	402
	26.8629	724			26.8629	364			26.8629	579			26.8629	366
	26.8835	731			26.8835	376			26.8835	557			26.8835	347
	26.9041	706			26.9041	346			26.9041	526			26.9041	346
	26.9247	675			26.9247	342			26.9247	521			26.9247	323
	26.9454	676			26.9454	372			26.9454	519			26.9454	330
	26.966	691			26.966	324			26.966	479			26.966	298
	26.9866	648			26.9866	343			26.9866	493			26.9866	295
	27.0072	620			27.0072	357			27.0072	482			27.0072	296
	27.0278	628			27.0278	385			27.0278	471			27.0278	315
	27.0484	597			27.0484	353			27.0484	480			27.0484	285
	27.069	597			27.069	333			27.069	488			27.069	258
	27.0897	577			27.0897	314			27.0897	474			27.0897	311
	27.1103	588			27.1103	303			27.1103	504			27.1103	303
	27.1309	530			27.1309	310			27.1309	495			27.1309	310
	27.1515	534			27.1515	331			27.1515	483			27.1515	295
	27.1721	536			27.1721	344			27.1721	520			27.1721	323
	27.1927	540			27.1927	332			27.1927	586			27.1927	319
	27.2134	587			27.2134	315			27.2134	609			27.2134	327
	27.234	600			27.234	325			27.234	655			27.234	341
	27.2546	659			27.2546	319			27.2546	741			27.2546	449
	27.2752	684			27.2752	325			27.2752	828			27.2752	483
	27.2958	748			27.2958	343			27.2958	919			27.2958	563
	27.3164	801			27.3164	361			27.3164	1007			27.3164	624
	27.3371	873			27.3371	327			27.3371	1048			27.3371	721
	27.3577	978			27.3577	372			27.3577	1124			27.3577	696
	27.3783	1005			27.3783	318			27.3783	1089			27.3783	762
	27.3989	993			27.3989	318			27.3989	1133			27.3989	724
	27.4195	1138			27.4195	319			27.4195	1033			27.4195	743
	27.4401	1141			27.4401	341			27.4401	954			27.4401	776
	27.4608	1120			27.4608	338			27.4608	878			27.4608	688
	27.4814	1108			27.4814	304			27.4814	790			27.4814	588
	27.502	1095			27.502	294			27.502	665			27.502	566
	27.5226	1049			27.5226	302			27.5226	612			27.5226	451
	27.5432	1034			27.5432	275			27.5432	555			27.5432	401
	27.5638	911			27.5638	299			27.5638	511			27.5638	354
	27.5844	837			27.5844	269			27.5844	432			27.5844	321
	27.6051	725			27.6051	283			27.6051	407			27.6051	270
	27.6257	747			27.6257	260			27.6257	393			27.6257	233
	27.6463	621			27.6463	269			27.6463	395			27.6463	251
	27.6669	582			27.6669	255			27.6669	347			27.6669	227
	27.6875	485			27.6875	254			27.6875	347			27.6875	203
	27.7081	477			27.7081	267			27.7081	305			27.7081	216
	27.7288	425			27.7288	248			27.7288	324			27.7288	183
	27.7494	416			27.7494	256			27.7494	329			27.7494	167
	27.77	407			27.77	247			27.77	283			27.77	209
	27.7906	346			27.7906	282			27.7906	260			27.7906	174
	27.8112	349			27.8112	229			27.8112	267			27.8112	163
	27.8318	337			27.8318	266			27.8318	285			27.8318	148
	27.8525	335			27.8525	264			27.8525	322			27.8525	149
	27.8731	327			27.8731	260			27.8731	269			27.8731	147
	27.8937	316			27.8937	233			27.8937	293			27.8937	157
	27.9143	303			27.9143	233			27.9143	275			27.9143	180
	27.9349	312			27.9349	209			27.9349	253			27.9349	159
	27.9555	305			27.9555	224			27.9555	249			27.9555	172
	27.9762	300			27.9762	231			27.9762	295			27.9762	159
	27.9968	286			27.9968	223			27.9968	279			27.9968	145
	28.0174	265			28.0174	246			28.0174	255			28.0174	151
	28.038	282			28.038	196			28.038	258			28.038	132
	28.0586	255			28.0586	221			28.0586	277			28.0586	145
	28.0792	275			28.0792	232			28.0792	242			28.0792	158
	28.0998	271			28.0998	212			28.0998	244			28.0998	152
	28.1205	284			28.1205	236			28.1205	235			28.1205	151
	28.1411	274			28.1411	216			28.1411	254			28.1411	149
	28.1617	267			28.1617	214			28.1617	250			28.1617	138
	28.1823	250			28.1823	222			28.1823	248			28.1823	126
	28.2029	249			28.2029	192			28.2029	273			28.2029	144
	28.2235	267			28.2235	206			28.2235	254			28.2235	117
	28.2442	239			28.2442	219			28.2442	252			28.2442	144
	28.2648	268			28.2648	198			28.2648	237			28.2648	130
	28.2854	262			28.2854	205			28.2854	243			28.2854	133
	28.306	255			28.306	241			28.306	225			28.306	157
	28.3266	231			28.3266	218			28.3266	246			28.3266	117
	28.3472	243			28.3472	222			28.3472	247			28.3472	150
	28.3679	213			28.3679	197			28.3679	227			28.3679	144
	28.3885	250			28.3885	209			28.3885	221			28.3885	142
	28.4091	229			28.4091	252			28.4091	200			28.4091	149
	28.4297	243			28.4297	220			28.4297	240			28.4297	121
	28.4503	233			28.4503	208			28.4503	220			28.4503	116
	28.4709	245			28.4709	214			28.4709	223			28.4709	139
	28.4916	237			28.4916	219			28.4916	240			28.4916	137
	28.5122	212			28.5122	209			28.5122	235			28.5122	126
	28.5328	241			28.5328	241			28.5328	244			28.5328	116
	28.5534	249			28.5534	196			28.5534	238			28.5534	142
	28.574	248			28.574	189			28.574	224			28.574	140
	28.5946	198			28.5946	189			28.5946	194			28.5946	143
	28.6152	241			28.6152	176			28.6152	220			28.6152	113
	28.6359	244			28.6359	179			28.6359	212			28.6359	133
	28.6565	217			28.6565	232			28.6565	225			28.6565	127
	28.6771	241			28.6771	193			28.6771	222			28.6771	101
	28.6977	239			28.6977	186			28.6977	207			28.6977	121
	28.7183	231			28.7183	163			28.7183	196			28.7183	119
	28.7389	211			28.7389	178			28.7389	202			28.7389	115
	28.7596	209			28.7596	192			28.7596	183			28.7596	108
	28.7802	198			28.7802	192			28.7802	195			28.7802	124
	28.8008	202			28.8008	170			28.8008	212			28.8008	97
	28.8214	213			28.8214	220			28.8214	199			28.8214	120
	28.842	219			28.842	185			28.842	186			28.842	135
	28.8626	198			28.8626	197			28.8626	205			28.8626	105
	28.8833	194			28.8833	160			28.8833	202			28.8833	114
	28.9039	183			28.9039	173			28.9039	179			28.9039	108
	28.9245	213			28.9245	182			28.9245	193			28.9245	134
	28.9451	195			28.9451	161			28.9451	167			28.9451	120
	28.9657	172			28.9657	181			28.9657	184			28.9657	91
	28.9863	196			28.9863	180			28.9863	207			28.9863	114
	29.007	215			29.007	183			29.007	198			29.007	119
	29.0276	171			29.0276	158			29.0276	202			29.0276	146
	29.0482	207			29.0482	184			29.0482	207			29.0482	111
	29.0688	214			29.0688	163			29.0688	205			29.0688	118
	29.0894	200			29.0894	177			29.0894	194			29.0894	118
	29.11	181			29.11	170			29.11	202			29.11	97
	29.1306	215			29.1306	174			29.1306	184			29.1306	122
	29.1513	173			29.1513	155			29.1513	186			29.1513	113
	29.1719	207			29.1719	164			29.1719	174			29.1719	104
	29.1925	201			29.1925	166			29.1925	192			29.1925	135
	29.2131	181			29.2131	201			29.2131	193			29.2131	105
	29.2337	192			29.2337	165			29.2337	176			29.2337	106
	29.2543	191			29.2543	178			29.2543	197			29.2543	93
	29.275	198			29.275	181			29.275	177			29.275	114
	29.2956	185			29.2956	171			29.2956	213			29.2956	101
	29.3162	201			29.3162	178			29.3162	189			29.3162	111
	29.3368	202			29.3368	163			29.3368	213			29.3368	98
	29.3574	177			29.3574	146			29.3574	200			29.3574	102
	29.378	176			29.378	163			29.378	184			29.378	91
	29.3987	207			29.3987	175			29.3987	194			29.3987	116
	29.4193	193			29.4193	158			29.4193	199			29.4193	128
	29.4399	181			29.4399	160			29.4399	201			29.4399	118
	29.4605	195			29.4605	169			29.4605	212			29.4605	133
	29.4811	196			29.4811	153			29.4811	231			29.4811	139
	29.5017	187			29.5017	180			29.5017	231			29.5017	110
	29.5224	173			29.5224	192			29.5224	197			29.5224	136
	29.543	199			29.543	159			29.543	216			29.543	120
	29.5636	186			29.5636	143			29.5636	203			29.5636	119
	29.5842	183			29.5842	168			29.5842	238			29.5842	131
	29.6048	185			29.6048	160			29.6048	230			29.6048	147
	29.6254	201			29.6254	183			29.6254	210			29.6254	137
	29.646	219			29.646	143			29.646	206			29.646	125
	29.6667	214			29.6667	182			29.6667	210			29.6667	116
	29.6873	212			29.6873	171			29.6873	191			29.6873	130
	29.7079	204			29.7079	168			29.7079	201			29.7079	145
	29.7285	196			29.7285	142			29.7285	214			29.7285	122
	29.7491	209			29.7491	150			29.7491	195			29.7491	135
	29.7697	217			29.7697	122			29.7697	205			29.7697	120
	29.7904	233			29.7904	140			29.7904	207			29.7904	142
	29.811	224			29.811	172			29.811	193			29.811	138
	29.8316	212			29.8316	162			29.8316	193			29.8316	140
	29.8522	212			29.8522	153			29.8522	220			29.8522	130
	29.8728	200			29.8728	156			29.8728	171			29.8728	114
	29.8934	185			29.8934	142			29.8934	181			29.8934	116
	29.9141	172			29.9141	161			29.9141	185			29.9141	122
	29.9347	197			29.9347	152			29.9347	180			29.9347	123
	29.9553	193			29.9553	148			29.9553	188			29.9553	123
	29.9759	178			29.9759	160			29.9759	186			29.9759	114
	29.9965	188			29.9965	153			29.9965	224			29.9965	113
	30.0171	180			30.0171	146			30.0171	187			30.0171	111
	30.0378	175			30.0378	144			30.0378	210			30.0378	105
	30.0584	169			30.0584	141			30.0584	174			30.0584	116
	30.079	186			30.079	170			30.079	184			30.079	115
	30.0996	171			30.0996	151			30.0996	168			30.0996	112
	30.1202	158			30.1202	152			30.1202	190			30.1202	104
	30.1408	187			30.1408	129			30.1408	189			30.1408	117
	30.1614	188			30.1614	157			30.1614	169			30.1614	110
	30.1821	209			30.1821	144			30.1821	155			30.1821	130
	30.2027	165			30.2027	131			30.2027	204			30.2027	109
	30.2233	179			30.2233	147			30.2233	183			30.2233	116
	30.2439	158			30.2439	144			30.2439	196			30.2439	121
	30.2645	186			30.2645	129			30.2645	201			30.2645	89
	30.2851	167			30.2851	147			30.2851	203			30.2851	113
	30.3058	191			30.3058	140			30.3058	209			30.3058	129
	30.3264	200			30.3264	141			30.3264	175			30.3264	114
	30.347	199			30.347	140			30.347	181			30.347	110
	30.3676	203			30.3676	136			30.3676	170			30.3676	121
	30.3882	200			30.3882	158			30.3882	189			30.3882	105
	30.4088	180			30.4088	164			30.4088	201			30.4088	135
	30.4295	173			30.4295	145			30.4295	192			30.4295	151
	30.4501	186			30.4501	157			30.4501	189			30.4501	130
	30.4707	185			30.4707	144			30.4707	206			30.4707	118
	30.4913	180			30.4913	145			30.4913	190			30.4913	126
	30.5119	196			30.5119	157			30.5119	199			30.5119	125
	30.5325	197			30.5325	133			30.5325	200			30.5325	127
	30.5532	187			30.5532	127			30.5532	209			30.5532	131
	30.5738	198			30.5738	136			30.5738	216			30.5738	118
	30.5944	188			30.5944	160			30.5944	216			30.5944	147
	30.615	205			30.615	131			30.615	199			30.615	150
	30.6356	222			30.6356	171			30.6356	192			30.6356	125
	30.6562	231			30.6562	135			30.6562	216			30.6562	137
	30.6768	222			30.6768	143			30.6768	195			30.6768	125
	30.6975	222			30.6975	160			30.6975	197			30.6975	140
	30.7181	215			30.7181	160			30.7181	198			30.7181	150
	30.7387	222			30.7387	152			30.7387	224			30.7387	114
	30.7593	243			30.7593	160			30.7593	184			30.7593	142
	30.7799	201			30.7799	130			30.7799	200			30.7799	125
	30.8005	203			30.8005	151			30.8005	205			30.8005	120
	30.8212	221			30.8212	148			30.8212	208			30.8212	139
	30.8418	190			30.8418	154			30.8418	193			30.8418	125
	30.8624	217			30.8624	144			30.8624	180			30.8624	96
	30.883	215			30.883	138			30.883	209			30.883	146
	30.9036	175			30.9036	138			30.9036	206			30.9036	127
	30.9242	196			30.9242	124			30.9242	171			30.9242	123
	30.9449	201			30.9449	134			30.9449	185			30.9449	116
	30.9655	197			30.9655	143			30.9655	194			30.9655	113
	30.9861	210			30.9861	159			30.9861	184			30.9861	123
	31.0067	229			31.0067	123			31.0067	194			31.0067	105
	31.0273	173			31.0273	130			31.0273	171			31.0273	93
	31.0479	196			31.0479	122			31.0479	174			31.0479	105
	31.0686	178			31.0686	117			31.0686	166			31.0686	120
	31.0892	197			31.0892	142			31.0892	158			31.0892	127
	31.1098	192			31.1098	145			31.1098	179			31.1098	125
	31.1304	178			31.1304	158			31.1304	153			31.1304	112
	31.151	171			31.151	140			31.151	170			31.151	116
	31.1716	160			31.1716	137			31.1716	152			31.1716	125
	31.1922	185			31.1922	150			31.1922	199			31.1922	88
	31.2129	185			31.2129	138			31.2129	190			31.2129	115
	31.2335	176			31.2335	148			31.2335	164			31.2335	103
	31.2541	154			31.2541	125			31.2541	174			31.2541	121
	31.2747	154			31.2747	144			31.2747	189			31.2747	97
	31.2953	188			31.2953	123			31.2953	192			31.2953	129
	31.3159	171			31.3159	125			31.3159	201			31.3159	115
	31.3366	165			31.3366	132			31.3366	190			31.3366	105
	31.3572	139			31.3572	132			31.3572	182			31.3572	104
	31.3778	160			31.3778	127			31.3778	197			31.3778	139
	31.3984	162			31.3984	136			31.3984	219			31.3984	104
	31.419	183			31.419	142			31.419	177			31.419	111
	31.4396	157			31.4396	141			31.4396	213			31.4396	121
	31.4603	186			31.4603	131			31.4603	190			31.4603	121
	31.4809	167			31.4809	152			31.4809	208			31.4809	107
	31.5015	170			31.5015	129			31.5015	209			31.5015	123
	31.5221	179			31.5221	136			31.5221	205			31.5221	141
	31.5427	167			31.5427	130			31.5427	210			31.5427	119
	31.5633	193			31.5633	129			31.5633	226			31.5633	132
	31.584	187			31.584	131			31.584	183			31.584	107
	31.6046	181			31.6046	119			31.6046	198			31.6046	129
	31.6252	212			31.6252	137			31.6252	204			31.6252	152
	31.6458	198			31.6458	157			31.6458	205			31.6458	130
	31.6664	195			31.6664	134			31.6664	216			31.6664	142
	31.687	182			31.687	122			31.687	195			31.687	154
	31.7076	177			31.7076	144			31.7076	201			31.7076	136
	31.7283	211			31.7283	157			31.7283	213			31.7283	137
	31.7489	198			31.7489	137			31.7489	221			31.7489	142
	31.7695	214			31.7695	135			31.7695	193			31.7695	156
	31.7901	224			31.7901	129			31.7901	197			31.7901	120
	31.8107	214			31.8107	145			31.8107	218			31.8107	138
	31.8313	205			31.8313	136			31.8313	183			31.8313	114
	31.852	224			31.852	108			31.852	183			31.852	138
	31.8726	181			31.8726	139			31.8726	172			31.8726	124
	31.8932	201			31.8932	133			31.8932	188			31.8932	129
	31.9138	187			31.9138	145			31.9138	185			31.9138	132
	31.9344	200			31.9344	140			31.9344	199			31.9344	125
	31.955	213			31.955	119			31.955	182			31.955	128
	31.9757	190			31.9757	153			31.9757	176			31.9757	94
	31.9963	206			31.9963	124			31.9963	188			31.9963	110
	32.0169	223			32.0169	120			32.0169	163			32.0169	125
	32.0375	189			32.0375	145			32.0375	182			32.0375	120
	32.0581	189			32.0581	117			32.0581	151			32.0581	108
	32.0787	178			32.0787	134			32.0787	189			32.0787	113
	32.0994	211			32.0994	136			32.0994	162			32.0994	100
	32.12	171			32.12	144			32.12	181			32.12	117
	32.1406	182			32.1406	119			32.1406	193			32.1406	113
	32.1612	180			32.1612	124			32.1612	171			32.1612	112
	32.1818	174			32.1818	128			32.1818	171			32.1818	102
	32.2024	160			32.2024	120			32.2024	151			32.2024	90
	32.223	167			32.223	121			32.223	149			32.223	107
	32.2437	159			32.2437	130			32.2437	162			32.2437	112
	32.2643	128			32.2643	135			32.2643	163			32.2643	92
	32.2849	172			32.2849	109			32.2849	150			32.2849	99
	32.3055	167			32.3055	149			32.3055	148			32.3055	101
	32.3261	141			32.3261	136			32.3261	148			32.3261	110
	32.3467	133			32.3467	149			32.3467	168			32.3467	92
	32.3674	157			32.3674	120			32.3674	149			32.3674	96
	32.388	134			32.388	151			32.388	157			32.388	92
	32.4086	160			32.4086	155			32.4086	139			32.4086	92
	32.4292	159			32.4292	128			32.4292	169			32.4292	88
	32.4498	149			32.4498	138			32.4498	160			32.4498	79
	32.4704	125			32.4704	130			32.4704	160			32.4704	89
	32.4911	148			32.4911	137			32.4911	169			32.4911	73
	32.5117	139			32.5117	151			32.5117	157			32.5117	93
	32.5323	148			32.5323	117			32.5323	144			32.5323	85
	32.5529	162			32.5529	107			32.5529	145			32.5529	94
	32.5735	125			32.5735	118			32.5735	157			32.5735	83
	32.5941	144			32.5941	114			32.5941	158			32.5941	106
	32.6148	135			32.6148	118			32.6148	142			32.6148	98
	32.6354	150			32.6354	124			32.6354	136			32.6354	103
	32.656	164			32.656	133			32.656	161			32.656	83
	32.6766	132			32.6766	156			32.6766	145			32.6766	98
	32.6972	135			32.6972	129			32.6972	159			32.6972	89
	32.7178	140			32.7178	155			32.7178	150			32.7178	91
	32.7384	134			32.7384	129			32.7384	140			32.7384	93
	32.7591	127			32.7591	115			32.7591	144			32.7591	101
	32.7797	140			32.7797	125			32.7797	145			32.7797	93
	32.8003	143			32.8003	137			32.8003	127			32.8003	69
	32.8209	125			32.8209	125			32.8209	147			32.8209	96
	32.8415	145			32.8415	138			32.8415	157			32.8415	104
	32.8621	152			32.8621	133			32.8621	135			32.8621	91
	32.8828	140			32.8828	122			32.8828	138			32.8828	99
	32.9034	123			32.9034	109			32.9034	153			32.9034	74
	32.924	139			32.924	121			32.924	137			32.924	84
	32.9446	136			32.9446	141			32.9446	152			32.9446	104
	32.9652	144			32.9652	134			32.9652	163			32.9652	85
	32.9858	139			32.9858	150			32.9858	136			32.9858	84
	33.0065	141			33.0065	139			33.0065	138			33.0065	78
	33.0271	148			33.0271	152			33.0271	140			33.0271	82
	33.0477	144			33.0477	135			33.0477	171			33.0477	91
	33.0683	139			33.0683	125			33.0683	147			33.0683	93
	33.0889	122			33.0889	132			33.0889	153			33.0889	97
	33.1095	172			33.1095	145			33.1095	137			33.1095	86
	33.1302	150			33.1302	113			33.1302	151			33.1302	72
	33.1508	135			33.1508	109			33.1508	148			33.1508	95
	33.1714	127			33.1714	115			33.1714	145			33.1714	104
	33.192	133			33.192	119			33.192	170			33.192	88
	33.2126	144			33.2126	137			33.2126	157			33.2126	87
	33.2332	161			33.2332	121			33.2332	130			33.2332	95
	33.2538	140			33.2538	125			33.2538	134			33.2538	82
	33.2745	122			33.2745	125			33.2745	129			33.2745	87
	33.2951	141			33.2951	132			33.2951	145			33.2951	92
	33.3157	126			33.3157	123			33.3157	151			33.3157	84
	33.3363	134			33.3363	144			33.3363	157			33.3363	92
	33.3569	146			33.3569	116			33.3569	143			33.3569	71
	33.3775	137			33.3775	143			33.3775	129			33.3775	91
	33.3982	147			33.3982	127			33.3982	153			33.3982	89
	33.4188	157			33.4188	114			33.4188	122			33.4188	74
	33.4394	132			33.4394	130			33.4394	125			33.4394	81
	33.46	149			33.46	145			33.46	144			33.46	71
	33.4806	155			33.4806	112			33.4806	151			33.4806	91
	33.5012	124			33.5012	126			33.5012	141			33.5012	88
	33.5219	131			33.5219	144			33.5219	141			33.5219	86
	33.5425	129			33.5425	126			33.5425	141			33.5425	65
	33.5631	153			33.5631	115			33.5631	126			33.5631	102
	33.5837	113			33.5837	122			33.5837	138			33.5837	76
	33.6043	138			33.6043	144			33.6043	137			33.6043	83
	33.6249	146			33.6249	123			33.6249	130			33.6249	76
	33.6456	140			33.6456	111			33.6456	141			33.6456	82
	33.6662	135			33.6662	117			33.6662	131			33.6662	85
	33.6868	133			33.6868	120			33.6868	153			33.6868	88
	33.7074	137			33.7074	117			33.7074	156			33.7074	99
	33.728	141			33.728	117			33.728	151			33.728	100
	33.7486	146			33.7486	122			33.7486	151			33.7486	101
	33.7692	131			33.7692	128			33.7692	161			33.7692	102
	33.7899	126			33.7899	126			33.7899	166			33.7899	96
	33.8105	127			33.8105	144			33.8105	159			33.8105	93
	33.8311	124			33.8311	128			33.8311	166			33.8311	105
	33.8517	125			33.8517	110			33.8517	161			33.8517	108
	33.8723	152			33.8723	118			33.8723	179			33.8723	108
	33.8929	146			33.8929	123			33.8929	177			33.8929	133
	33.9136	137			33.9136	114			33.9136	177			33.9136	114
	33.9342	148			33.9342	118			33.9342	173			33.9342	116
	33.9548	145			33.9548	99			33.9548	174			33.9548	117
	33.9754	161			33.9754	139			33.9754	187			33.9754	99
	33.996	174			33.996	122			33.996	188			33.996	113
	34.0166	162			34.0166	111			34.0166	186			34.0166	118
	34.0373	159			34.0373	134			34.0373	179			34.0373	110
	34.0579	165			34.0579	134			34.0579	147			34.0579	119
	34.0785	179			34.0785	114			34.0785	184			34.0785	132
	34.0991	188			34.0991	123			34.0991	164			34.0991	110
	34.1197	159			34.1197	122			34.1197	144			34.1197	98
	34.1403	163			34.1403	116			34.1403	152			34.1403	85
	34.161	166			34.161	127			34.161	168			34.161	93
	34.1816	168			34.1816	104			34.1816	149			34.1816	102
	34.2022	161			34.2022	112			34.2022	152			34.2022	105
	34.2228	189			34.2228	123			34.2228	151			34.2228	101
	34.2434	148			34.2434	128			34.2434	164			34.2434	100
	34.264	166			34.264	133			34.264	144			34.264	84
	34.2846	154			34.2846	125			34.2846	144			34.2846	111
	34.3053	182			34.3053	124			34.3053	142			34.3053	98
	34.3259	155			34.3259	102			34.3259	156			34.3259	97
	34.3465	136			34.3465	119			34.3465	144			34.3465	104
	34.3671	130			34.3671	133			34.3671	158			34.3671	94
	34.3877	147			34.3877	141			34.3877	133			34.3877	107
	34.4083	166			34.4083	123			34.4083	140			34.4083	85
	34.429	145			34.429	117			34.429	161			34.429	105
	34.4496	136			34.4496	102			34.4496	159			34.4496	105
	34.4702	141			34.4702	118			34.4702	164			34.4702	89
	34.4908	133			34.4908	125			34.4908	157			34.4908	100
	34.5114	149			34.5114	139			34.5114	170			34.5114	87
	34.532	162			34.532	127			34.532	158			34.532	105
	34.5527	136			34.5527	119			34.5527	167			34.5527	101
	34.5733	162			34.5733	103			34.5733	163			34.5733	80
	34.5939	175			34.5939	155			34.5939	173			34.5939	107
	34.6145	155			34.6145	133			34.6145	160			34.6145	109
	34.6351	174			34.6351	115			34.6351	187			34.6351	82
	34.6557	143			34.6557	111			34.6557	186			34.6557	114
	34.6764	157			34.6764	106			34.6764	169			34.6764	114
	34.697	133			34.697	123			34.697	169			34.697	116
	34.7176	165			34.7176	112			34.7176	166			34.7176	102
	34.7382	161			34.7382	106			34.7382	161			34.7382	101
	34.7588	162			34.7588	131			34.7588	152			34.7588	94
	34.7794	169			34.7794	120			34.7794	166			34.7794	93
	34.8	162			34.8	119			34.8	155			34.8	106
	34.8207	156			34.8207	127			34.8207	140			34.8207	111
	34.8413	153			34.8413	95			34.8413	174			34.8413	85
	34.8619	153			34.8619	111			34.8619	141			34.8619	104
	34.8825	136			34.8825	109			34.8825	148			34.8825	111
	34.9031	146			34.9031	112			34.9031	165			34.9031	104
	34.9237	132			34.9237	104			34.9237	144			34.9237	96
	34.9444	153			34.9444	126			34.9444	138			34.9444	97
	34.965	143			34.965	111			34.965	148			34.965	95
	34.9856	129			34.9856	95			34.9856	152			34.9856	95
	35.0062	153			35.0062	118			35.0062	131			35.0062	108
	35.0268	181			35.0268	106			35.0268	144			35.0268	93
	35.0474	150			35.0474	115			35.0474	149			35.0474	76
	35.0681	147			35.0681	126			35.0681	156			35.0681	110
	35.0887	142			35.0887	122			35.0887	151			35.0887	85
	35.1093	161			35.1093	113			35.1093	136			35.1093	93
	35.1299	142			35.1299	129			35.1299	163			35.1299	97
	35.1505	166			35.1505	108			35.1505	144			35.1505	89
	35.1711	148			35.1711	83			35.1711	142			35.1711	99
	35.1917	158			35.1917	108			35.1917	151			35.1917	96
	35.2124	152			35.2124	112			35.2124	131			35.2124	106
	35.233	159			35.233	96			35.233	137			35.233	98
	35.2536	172			35.2536	109			35.2536	146			35.2536	93
	35.2742	154			35.2742	102			35.2742	136			35.2742	76
	35.2948	158			35.2948	106			35.2948	142			35.2948	97
	35.3154	131			35.3154	116			35.3154	150			35.3154	98
	35.3361	144			35.3361	105			35.3361	130			35.3361	91
	35.3567	143			35.3567	105			35.3567	129			35.3567	73
	35.3773	152			35.3773	112			35.3773	135			35.3773	97
	35.3979	127			35.3979	102			35.3979	142			35.3979	87
	35.4185	115			35.4185	114			35.4185	123			35.4185	90
	35.4391	148			35.4391	129			35.4391	124			35.4391	79
	35.4598	144			35.4598	106			35.4598	150			35.4598	86
	35.4804	162			35.4804	107			35.4804	136			35.4804	100
	35.501	135			35.501	102			35.501	130			35.501	89
	35.5216	135			35.5216	107			35.5216	135			35.5216	87
	35.5422	139			35.5422	114			35.5422	125			35.5422	82
	35.5628	117			35.5628	105			35.5628	140			35.5628	99
	35.5835	147			35.5835	100			35.5835	126			35.5835	85
	35.6041	153			35.6041	105			35.6041	139			35.6041	81
	35.6247	142			35.6247	113			35.6247	144			35.6247	90
	35.6453	129			35.6453	81			35.6453	141			35.6453	89
	35.6659	130			35.6659	120			35.6659	118			35.6659	85
	35.6865	144			35.6865	85			35.6865	128			35.6865	90
	35.7071	136			35.7071	112			35.7071	131			35.7071	91
	35.7278	140			35.7278	118			35.7278	115			35.7278	92
	35.7484	133			35.7484	125			35.7484	142			35.7484	86
	35.769	123			35.769	101			35.769	144			35.769	105
	35.7896	138			35.7896	120			35.7896	126			35.7896	70
	35.8102	130			35.8102	121			35.8102	167			35.8102	73
	35.8308	135			35.8308	121			35.8308	126			35.8308	85
	35.8515	127			35.8515	99			35.8515	133			35.8515	85
	35.8721	132			35.8721	111			35.8721	130			35.8721	104
	35.8927	152			35.8927	113			35.8927	144			35.8927	85
	35.9133	154			35.9133	123			35.9133	125			35.9133	76
	35.9339	122			35.9339	105			35.9339	120			35.9339	84
	35.9545	121			35.9545	111			35.9545	133			35.9545	107
	35.9752	146			35.9752	126			35.9752	154			35.9752	96
	35.9958	129			35.9958	105			35.9958	147			35.9958	93
	36.0164	148			36.0164	113			36.0164	128			36.0164	78
	36.037	151			36.037	104			36.037	161			36.037	88
	36.0576	132			36.0576	131			36.0576	129			36.0576	77
	36.0782	141			36.0782	119			36.0782	143			36.0782	102
	36.0989	135			36.0989	114			36.0989	149			36.0989	96
	36.1195	140			36.1195	115			36.1195	166			36.1195	87
	36.1401	150			36.1401	118			36.1401	152			36.1401	91
	36.1607	147			36.1607	121			36.1607	161			36.1607	82
	36.1813	130			36.1813	114			36.1813	161			36.1813	113
	36.2019	145			36.2019	141			36.2019	127			36.2019	91
	36.2225	146			36.2225	110			36.2225	153			36.2225	98
	36.2432	122			36.2432	105			36.2432	145			36.2432	109
	36.2638	157			36.2638	133			36.2638	139			36.2638	83
	36.2844	173			36.2844	110			36.2844	117			36.2844	100
	36.305	135			36.305	111			36.305	140			36.305	90
	36.3256	158			36.3256	110			36.3256	140			36.3256	104
	36.3462	144			36.3462	123			36.3462	131			36.3462	73
	36.3669	157			36.3669	110			36.3669	134			36.3669	92
	36.3875	152			36.3875	110			36.3875	135			36.3875	67
	36.4081	131			36.4081	107			36.4081	140			36.4081	78
	36.4287	124			36.4287	122			36.4287	119			36.4287	83
	36.4493	125			36.4493	108			36.4493	137			36.4493	77
	36.4699	134			36.4699	96			36.4699	145			36.4699	85
	36.4906	132			36.4906	98			36.4906	109			36.4906	86
	36.5112	132			36.5112	115			36.5112	140			36.5112	88
	36.5318	142			36.5318	120			36.5318	138			36.5318	95
	36.5524	150			36.5524	107			36.5524	116			36.5524	86
	36.573	133			36.573	131			36.573	138			36.573	84
	36.5936	118			36.5936	99			36.5936	122			36.5936	81
	36.6143	147			36.6143	93			36.6143	121			36.6143	97
	36.6349	135			36.6349	106			36.6349	118			36.6349	74
	36.6555	139			36.6555	110			36.6555	119			36.6555	83
	36.6761	147			36.6761	105			36.6761	122			36.6761	89
	36.6967	138			36.6967	96			36.6967	127			36.6967	69
	36.7173	123			36.7173	104			36.7173	119			36.7173	91
	36.7379	120			36.7379	99			36.7379	126			36.7379	79
	36.7586	138			36.7586	105			36.7586	137			36.7586	77
	36.7792	125			36.7792	103			36.7792	104			36.7792	75
	36.7998	117			36.7998	86			36.7998	135			36.7998	76
	36.8204	131			36.8204	112			36.8204	142			36.8204	78
	36.841	119			36.841	93			36.841	125			36.841	93
	36.8616	117			36.8616	106			36.8616	129			36.8616	83
	36.8823	136			36.8823	113			36.8823	131			36.8823	85
	36.9029	118			36.9029	108			36.9029	126			36.9029	94
	36.9235	101			36.9235	94			36.9235	111			36.9235	78
	36.9441	136			36.9441	105			36.9441	130			36.9441	85
	36.9647	135			36.9647	102			36.9647	120			36.9647	102
	36.9853	130			36.9853	104			36.9853	118			36.9853	68
	37.006	113			37.006	114			37.006	122			37.006	67
	37.0266	107			37.0266	101			37.0266	147			37.0266	91
	37.0472	115			37.0472	122			37.0472	117			37.0472	69
	37.0678	108			37.0678	111			37.0678	119			37.0678	76
	37.0884	111			37.0884	109			37.0884	112			37.0884	76
	37.109	120			37.109	92			37.109	117			37.109	87
	37.1297	130			37.1297	108			37.1297	134			37.1297	80
	37.1503	131			37.1503	103			37.1503	132			37.1503	91
	37.1709	129			37.1709	132			37.1709	123			37.1709	88
	37.1915	121			37.1915	99			37.1915	121			37.1915	61
	37.2121	111			37.2121	114			37.2121	124			37.2121	78
	37.2327	136			37.2327	110			37.2327	116			37.2327	84
	37.2533	137			37.2533	112			37.2533	131			37.2533	76
	37.274	131			37.274	125			37.274	124			37.274	85
	37.2946	119			37.2946	112			37.2946	144			37.2946	90
	37.3152	139			37.3152	118			37.3152	113			37.3152	69
	37.3358	106			37.3358	138			37.3358	129			37.3358	96
	37.3564	114			37.3564	122			37.3564	132			37.3564	88
	37.377	115			37.377	96			37.377	126			37.377	63
	37.3977	115			37.3977	104			37.3977	114			37.3977	92
	37.4183	128			37.4183	102			37.4183	126			37.4183	87
	37.4389	168			37.4389	96			37.4389	143			37.4389	92
	37.4595	128			37.4595	110			37.4595	135			37.4595	78
	37.4801	121			37.4801	108			37.4801	108			37.4801	87
	37.5007	131			37.5007	98			37.5007	124			37.5007	86
	37.5214	137			37.5214	95			37.5214	132			37.5214	81
	37.542	147			37.542	106			37.542	139			37.542	88
	37.5626	110			37.5626	96			37.5626	118			37.5626	89
	37.5832	155			37.5832	107			37.5832	134			37.5832	60
	37.6038	140			37.6038	125			37.6038	129			37.6038	87
	37.6244	136			37.6244	115			37.6244	129			37.6244	77
	37.6451	126			37.6451	93			37.6451	141			37.6451	91
	37.6657	142			37.6657	98			37.6657	115			37.6657	75
	37.6863	123			37.6863	103			37.6863	118			37.6863	92
	37.7069	129			37.7069	102			37.7069	130			37.7069	104
	37.7275	122			37.7275	90			37.7275	122			37.7275	85
	37.7481	156			37.7481	103			37.7481	145			37.7481	85
	37.7687	136			37.7687	90			37.7687	135			37.7687	88
	37.7894	130			37.7894	105			37.7894	122			37.7894	87
	37.81	142			37.81	86			37.81	124			37.81	102
	37.8306	128			37.8306	109			37.8306	110			37.8306	107
	37.8512	134			37.8512	100			37.8512	122			37.8512	73
	37.8718	115			37.8718	90			37.8718	119			37.8718	72
	37.8924	127			37.8924	91			37.8924	112			37.8924	81
	37.9131	139			37.9131	114			37.9131	112			37.9131	68
	37.9337	142			37.9337	86			37.9337	129			37.9337	84
	37.9543	129			37.9543	108			37.9543	108			37.9543	70
	37.9749	116			37.9749	94			37.9749	110			37.9749	86
	37.9955	121			37.9955	111			37.9955	142			37.9955	74
	38.0161	125			38.0161	97			38.0161	113			38.0161	68
	38.0368	139			38.0368	99			38.0368	97			38.0368	74
	38.0574	116			38.0574	107			38.0574	113			38.0574	79
	38.078	122			38.078	121			38.078	108			38.078	80
	38.0986	129			38.0986	114			38.0986	136			38.0986	79
	38.1192	111			38.1192	106			38.1192	113			38.1192	88
	38.1398	131			38.1398	87			38.1398	131			38.1398	87
	38.1605	126			38.1605	108			38.1605	123			38.1605	67
	38.1811	139			38.1811	86			38.1811	126			38.1811	78
	38.2017	130			38.2017	116			38.2017	120			38.2017	77
	38.2223	116			38.2223	99			38.2223	138			38.2223	81
	38.2429	119			38.2429	102			38.2429	128			38.2429	81
	38.2635	116			38.2635	111			38.2635	112			38.2635	89
	38.2841	128			38.2841	108			38.2841	127			38.2841	83
	38.3048	132			38.3048	100			38.3048	123			38.3048	97
	38.3254	121			38.3254	101			38.3254	144			38.3254	85
	38.346	132			38.346	90			38.346	137			38.346	88
	38.3666	121			38.3666	91			38.3666	123			38.3666	85
	38.3872	118			38.3872	110			38.3872	135			38.3872	68
	38.4078	129			38.4078	89			38.4078	99			38.4078	66
	38.4285	129			38.4285	106			38.4285	130			38.4285	89
	38.4491	120			38.4491	114			38.4491	112			38.4491	82
	38.4697	126			38.4697	105			38.4697	126			38.4697	75
	38.4903	120			38.4903	105			38.4903	127			38.4903	76
	38.5109	156			38.5109	107			38.5109	125			38.5109	95
	38.5315	132			38.5315	115			38.5315	112			38.5315	102
	38.5522	132			38.5522	121			38.5522	131			38.5522	79
	38.5728	134			38.5728	104			38.5728	128			38.5728	84
	38.5934	145			38.5934	110			38.5934	144			38.5934	78
	38.614	116			38.614	104			38.614	116			38.614	96
	38.6346	123			38.6346	109			38.6346	121			38.6346	94
	38.6552	129			38.6552	120			38.6552	119			38.6552	100
	38.6759	146			38.6759	99			38.6759	142			38.6759	95
	38.6965	127			38.6965	125			38.6965	131			38.6965	97
	38.7171	134			38.7171	106			38.7171	114			38.7171	83
	38.7377	122			38.7377	105			38.7377	127			38.7377	88
	38.7583	126			38.7583	96			38.7583	116			38.7583	83
	38.7789	133			38.7789	93			38.7789	131			38.7789	75
	38.7995	146			38.7995	101			38.7995	129			38.7995	95
	38.8202	140			38.8202	92			38.8202	119			38.8202	72
	38.8408	136			38.8408	107			38.8408	122			38.8408	83
	38.8614	122			38.8614	99			38.8614	127			38.8614	76
	38.882	151			38.882	114			38.882	125			38.882	85
	38.9026	154			38.9026	113			38.9026	122			38.9026	81
	38.9232	127			38.9232	92			38.9232	133			38.9232	92
	38.9439	154			38.9439	121			38.9439	132			38.9439	88
	38.9645	142			38.9645	109			38.9645	126			38.9645	85
	38.9851	110			38.9851	91			38.9851	135			38.9851	76
	39.0057	121			39.0057	108			39.0057	119			39.0057	79
	39.0263	135			39.0263	106			39.0263	129			39.0263	77
	39.0469	150			39.0469	101			39.0469	129			39.0469	73
	39.0676	110			39.0676	80			39.0676	121			39.0676	85
	39.0882	111			39.0882	115			39.0882	148			39.0882	81
	39.1088	134			39.1088	117			39.1088	115			39.1088	93
	39.1294	139			39.1294	97			39.1294	126			39.1294	77
	39.15	138			39.15	121			39.15	131			39.15	75
	39.1706	113			39.1706	100			39.1706	96			39.1706	74
	39.1913	136			39.1913	78			39.1913	139			39.1913	74
	39.2119	146			39.2119	107			39.2119	125			39.2119	86
	39.2325	136			39.2325	85			39.2325	103			39.2325	79
	39.2531	129			39.2531	106			39.2531	135			39.2531	79
	39.2737	124			39.2737	114			39.2737	131			39.2737	77
	39.2943	124			39.2943	104			39.2943	123			39.2943	74
	39.3149	118			39.3149	102			39.3149	117			39.3149	91
	39.3356	131			39.3356	110			39.3356	123			39.3356	90
	39.3562	115			39.3562	106			39.3562	115			39.3562	85
	39.3768	131			39.3768	85			39.3768	127			39.3768	95
	39.3974	125			39.3974	93			39.3974	127			39.3974	72
	39.418	134			39.418	108			39.418	130			39.418	82
	39.4386	132			39.4386	114			39.4386	127			39.4386	83
	39.4593	119			39.4593	105			39.4593	135			39.4593	97
	39.4799	125			39.4799	90			39.4799	123			39.4799	82
	39.5005	135			39.5005	87			39.5005	142			39.5005	84
	39.5211	147			39.5211	90			39.5211	114			39.5211	89
	39.5417	151			39.5417	108			39.5417	129			39.5417	79
	39.5623	144			39.5623	99			39.5623	125			39.5623	91
	39.583	140			39.583	96			39.583	122			39.583	83
	39.6036	146			39.6036	101			39.6036	126			39.6036	89
	39.6242	140			39.6242	115			39.6242	119			39.6242	108
	39.6448	133			39.6448	110			39.6448	149			39.6448	88
	39.6654	140			39.6654	102			39.6654	121			39.6654	98
	39.686	143			39.686	99			39.686	120			39.686	101
	39.7067	145			39.7067	104			39.7067	137			39.7067	94
	39.7273	165			39.7273	100			39.7273	134			39.7273	100
	39.7479	118			39.7479	94			39.7479	136			39.7479	81
	39.7685	153			39.7685	121			39.7685	150			39.7685	92
	39.7891	156			39.7891	101			39.7891	127			39.7891	103
	39.8097	134			39.8097	95			39.8097	140			39.8097	77
	39.8303	143			39.8303	91			39.8303	132			39.8303	78
	39.851	132			39.851	116			39.851	128			39.851	86
	39.8716	131			39.8716	100			39.8716	129			39.8716	93
	39.8922	160			39.8922	110			39.8922	127			39.8922	96
	39.9128	132			39.9128	105			39.9128	127			39.9128	82
	39.9334	117			39.9334	90			39.9334	122			39.9334	87
	39.954	107			39.954	97			39.954	141			39.954	85
	39.9747	151			39.9747	88			39.9747	109			39.9747	81
	39.9953	137			39.9953	103			39.9953	125			39.9953	98

## Sheet: Figure 2f
	H2O2 (μM h-1）	Eorr bars
TaptBtt	251.04	3
TaptBtt-1	197.89	3
TaptBtt-2	151.74	3
TaptBtt-3	141.46	5

## Sheet: Figure 2h
SCC (%)	0.296

## Sheet: Figure 2g
Wavelength (nm)	400	420	450	475	520			Wavelength (nm)	Absorbance (a.u.)
AQY (%)	3.91	4.46	4.6	4.24	1.98			800	0.05015
								799	0.0502
								798	0.05256
								797	0.05046
								796	0.05306
								795	0.05173
								794	0.05249
								793	0.05251
								792	0.0528
								791	0.05279
								790	0.0524
								789	0.05493
								788	0.05508
								787	0.05507
								786	0.05494
								785	0.05466
								784	0.05649
								783	0.05628
								782	0.05579
								781	0.05544
								780	0.05659
								779	0.05664
								778	0.05663
								777	0.05758
								776	0.05807
								775	0.05873
								774	0.05733
								773	0.05877
								772	0.0591
								771	0.05958
								770	0.06041
								769	0.0597
								768	0.0592
								767	0.06175
								766	0.062
								765	0.06134
								764	0.06213
								763	0.06049
								762	0.06256
								761	0.06288
								760	0.06304
								759	0.06346
								758	0.06341
								757	0.06413
								756	0.06477
								755	0.06516
								754	0.065
								753	0.06538
								752	0.06719
								751	0.0675
								750	0.06813
								749	0.06796
								748	0.06786
								747	0.06788
								746	0.06947
								745	0.06984
								744	0.071
								743	0.07082
								742	0.07229
								741	0.07237
								740	0.07241
								739	0.07268
								738	0.073
								737	0.07437
								736	0.07514
								735	0.07611
								734	0.07598
								733	0.07634
								732	0.07698
								731	0.07753
								730	0.07793
								729	0.0795
								728	0.08007
								727	0.08041
								726	0.08149
								725	0.08193
								724	0.08235
								723	0.08323
								722	0.08415
								721	0.0841
								720	0.08493
								719	0.08603
								718	0.08676
								717	0.08775
								716	0.08822
								715	0.08893
								714	0.08985
								713	0.09066
								712	0.09193
								711	0.09254
								710	0.09315
								709	0.09388
								708	0.09509
								707	0.09628
								706	0.09681
								705	0.09731
								704	0.09836
								703	0.09961
								702	0.10035
								701	0.1013
								700	0.10297
								699	0.10374
								698	0.10459
								697	0.10583
								696	0.10658
								695	0.10737
								694	0.10889
								693	0.11041
								692	0.11145
								691	0.11214
								690	0.11358
								689	0.115
								688	0.11596
								687	0.11764
								686	0.1188
								685	0.12013
								684	0.1214
								683	0.12285
								682	0.12413
								681	0.12557
								680	0.12731
								679	0.12859
								678	0.1305
								677	0.13229
								676	0.13355
								675	0.13509
								674	0.13658
								673	0.13822
								672	0.13967
								671	0.1412
								670	0.14311
								669	0.14477
								668	0.14674
								667	0.14858
								666	0.15016
								665	0.15224
								664	0.15423
								663	0.15641
								662	0.15844
								661	0.16043
								660	0.16236
								659	0.16445
								658	0.16651
								657	0.16866
								656	0.17092
								655	0.17318
								654	0.17574
								653	0.1781
								652	0.1805
								651	0.18299
								650	0.18551
								649	0.18756
								648	0.19063
								647	0.19343
								646	0.19555
								645	0.19803
								644	0.20064
								643	0.20342
								642	0.20657
								641	0.20922
								640	0.21199
								639	0.21502
								638	0.21801
								637	0.22119
								636	0.22398
								635	0.22732
								634	0.23047
								633	0.23338
								632	0.23639
								631	0.23999
								630	0.24327
								629	0.24646
								628	0.24973
								627	0.25294
								626	0.25611
								625	0.25962
								624	0.26293
								623	0.26632
								622	0.26973
								621	0.2735
								620	0.27658
								619	0.28006
								618	0.28345
								617	0.28683
								616	0.29012
								615	0.29383
								614	0.29729
								613	0.30115
								612	0.30469
								611	0.30778
								610	0.31123
								609	0.31467
								608	0.31831
								607	0.32184
								606	0.32551
								605	0.32865
								604	0.33225
								603	0.33551
								602	0.33861
								601	0.3421
								600	0.34569
								599	0.34903
								598	0.35228
								597	0.35588
								596	0.35958
								595	0.36286
								594	0.3661
								593	0.36953
								592	0.37294
								591	0.3768
								590	0.38
								589	0.38372
								588	0.38705
								587	0.39062
								586	0.39444
								585	0.39779
								584	0.40122
								583	0.40502
								582	0.40881
								581	0.41252
								580	0.41612
								579	0.42
								578	0.42404
								577	0.42783
								576	0.4319
								575	0.43541
								574	0.43968
								573	0.44369
								572	0.44768
								571	0.45194
								570	0.45623
								569	0.46041
								568	0.46453
								567	0.4693
								566	0.47381
								565	0.478
								564	0.48201
								563	0.48654
								562	0.49146
								561	0.49611
								560	0.50002
								559	0.50497
								558	0.50967
								557	0.51441
								556	0.51916
								555	0.52366
								554	0.5286
								553	0.53312
								552	0.53812
								551	0.54263
								550	0.54746
								549	0.5521
								548	0.55712
								547	0.56229
								546	0.56685
								545	0.57188
								544	0.57673
								543	0.58133
								542	0.58683
								541	0.59177
								540	0.5969
								539	0.60162
								538	0.60687
								537	0.61222
								536	0.61765
								535	0.62268
								534	0.62821
								533	0.63363
								532	0.6391
								531	0.64492
								530	0.65052
								529	0.65595
								528	0.66154
								527	0.66744
								526	0.67366
								525	0.68
								524	0.68536
								523	0.69204
								522	0.69848
								521	0.7047
								520	0.71143
								519	0.71768
								518	0.72408
								517	0.73092
								516	0.73835
								515	0.74575
								514	0.75263
								513	0.75959
								512	0.76764
								511	0.77558
								510	0.78352
								509	0.79134
								508	0.79995
								507	0.80873
								506	0.81732
								505	0.8256
								504	0.83399
								503	0.84356
								502	0.85298
								501	0.86255
								500	0.8723
								499	0.88092
								498	0.89024
								497	0.89996
								496	0.90918
								495	0.91878
								494	0.92792
								493	0.93678
								492	0.94554
								491	0.95425
								490	0.96224
								489	0.96989
								488	0.97712
								487	0.98439
								486	0.99142
								485	0.99787
								484	1.00388
								483	1.00945
								482	1.01504
								481	1.02015
								480	1.0245
								479	1.02821
								478	1.03208
								477	1.03601
								476	1.03995
								475	1.04243
								474	1.04493
								473	1.04772
								472	1.0501
								471	1.05223
								470	1.05418
								469	1.05606
								468	1.05747
								467	1.05879
								466	1.05978
								465	1.06091
								464	1.06219
								463	1.06291
								462	1.06436
								461	1.06559
								460	1.06606
								459	1.06646
								458	1.06688
								457	1.06795
								456	1.06856
								455	1.06875
								454	1.06959
								453	1.07014
								452	1.07037
								451	1.07011
								450	1.07028
								449	1.07127
								448	1.0716
								447	1.07167
								446	1.07211
								445	1.07256
								444	1.07226
								443	1.07285
								442	1.07365
								441	1.07329
								440	1.07371
								439	1.07441
								438	1.07367
								437	1.07386
								436	1.07486
								435	1.07489
								434	1.07493
								433	1.07475
								432	1.07474
								431	1.07541
								430	1.07501
								429	1.07473
								428	1.07531
								427	1.07569
								426	1.07576
								425	1.07563
								424	1.07618
								423	1.0767
								422	1.07677
								421	1.07651
								420	1.0764
								419	1.07681
								418	1.07639
								417	1.07598
								416	1.07686
								415	1.07614
								414	1.07621
								413	1.07625
								412	1.07614
								411	1.07577
								410	1.07595
								409	1.07523
								408	1.07519
								407	1.07516
								406	1.07389
								405	1.0744
								404	1.07378
								403	1.07342
								402	1.07306
								401	1.07296
								400	1.07264
								399	1.0725
								398	1.0722
								397	1.07122
								396	1.07104
								395	1.0712
								394	1.07002
								393	1.07005
								392	1.06959
								391	1.06972
								390	1.06957
								389	1.07064
								388	1.06999
								387	1.06927
								386	1.07002
								385	1.06954
								384	1.06885
								383	1.06898
								382	1.06956
								381	1.06922
								380	1.06997
								379	1.06933
								378	1.07165
								377	1.07238
								376	1.07173
								375	1.07066
								374	1.07085
								373	1.07139
								372	1.07131
								371	1.07204
								370	1.07102
								369	1.07389
								368	1.07336
								367	1.07326
								366	1.07398
								365	1.07274
								364	1.0737
								363	1.07521
								362	1.07651
								361	1.077
								360	1.07511
								359	1.07636
								358	1.07488
								357	1.0768
								356	1.07622
								355	1.0761
								354	1.07625
								353	1.07504
								352	1.07622
								351	1.08123
								350	1.0759
								349	1.07569
								348	1.0775
								347	1.07558
								346	1.07721
								345	1.07554
								344	1.07473
								343	1.07571
								342	1.07342
								341	1.07744
								340	1.07515
								339	1.07532
								338	1.0756
								337	1.07375
								336	1.07359
								335	1.07494
								334	1.07611
								333	1.07146
								332	1.0725
								331	1.07237
								330	1.07306
								329	1.07238
								328	1.07326
								327	1.07203
								326	1.07558
								325	1.06808
								324	1.06767
								323	1.07038
								322	1.06933
								321	1.06839
								320	1.06401
								319	1.06453
								318	1.06635
								317	1.06445
								316	1.06438
								315	1.0664
								314	1.06311
								313	1.06087
								312	1.06146
								311	1.05899
								310	1.05856
								309	1.05893
								308	1.05814
								307	1.05837
								306	1.05684
								305	1.05755
								304	1.05658
								303	1.05428
								302	1.05364
								301	1.05318
								300	1.05221
								299	1.04954
								298	1.05039
								297	1.04984
								296	1.04893
								295	1.04587
								294	1.04659
								293	1.04494
								292	1.04374
								291	1.04434
								290	1.04068
								289	1.03968
								288	1.03721
								287	1.03796
								286	1.03491
								285	1.03494
								284	1.03216
								283	1.02994
								282	1.03021
								281	1.02903
								280	1.02753
								279	1.02499
								278	1.02614
								277	1.02397
								276	1.02445
								275	1.02332
								274	1.0208
								273	1.02078
								272	1.01968
								271	1.01847
								270	1.01877
								269	1.01536
								268	1.01723
								267	1.01401
								266	1.01381
								265	1.01411
								264	1.0095
								263	1.00719
								262	1.00402
								261	1.00449
								260	1.00219
								259	1.00483
								258	1.00234
								257	0.9983
								256	0.99725
								255	0.99617
								254	0.99542
								253	0.9944
								252	0.99111
								251	0.98685
								250	0.98424
								249	0.98611
								248	0.98486
								247	0.98156
								246	0.97889
								245	0.98029
								244	0.97501
								243	0.97348
								242	0.97271
								241	0.96703
								240	0.967
								239	0.96463
								238	0.96374
								237	0.9633
								236	0.96246
								235	0.96248
								234	0.95858
								233	0.95543
								232	0.95424
								231	0.95327
								230	0.94982
								229	0.94674
								228	0.94369
								227	0.943
								226	0.94245
								225	0.94016
								224	0.93752
								223	0.93633
								222	0.93732
								221	0.93059
								220	0.92852
								219	0.92624
								218	0.92493
								217	0.92017
								216	0.91586
								215	0.9148
								214	0.91
								213	0.90583
								212	0.90168
								211	0.8918
								210	0.88669
								209	0.87902
								208	0.86801
								207	0.86356
								206	0.85262
								205	0.84246
								204	0.83884
								203	0.81216
								202	0.79221
								201	0.78409
								200	0.77284

## Sheet: Figure 3a
	TpaBtt		TapbBtt		TaptBtt
Time (min)	Ct/C0		Ct/C0		Ct/C0
0	1		1		1
15	0.97		0.997		0.994
30	0.952		0.982		0.992
45	0.935		0.981		0.991
60	0.933		0.977		0.934
75	0.875		0.942		0.933
90	0.874		0.936		0.916

## Sheet: Figure 3b
	TpaBtt			TapbBtt			TaptBtt
Time (h)	H2O2 (μM）	Eorr bars		H2O2 (μM）	Eorr bars		H2O2 (μM）
0	0	0		0	0		0	0
0.5	78.7	3		115.671	3		172.917	4.62024
1	105.9	2		162.327	3		277.062	12.7534
2	143.9	5		211.108	5		480.102	93.8302
3	183	17		273.942	5		500.102	65.546
5	262.6	14		391.763	25		954.338	11.1977
7	384.4	10		491.288	11		1299.88	64.5518

## Sheet: Figure 3c
	TpaBtt	Eorr bars
Run	H2O2 (μM）
1	376.56	4
2	370.862	12
3	362.145	11
4	334.505	4

[truncated: 12 more sheets: Figure 3d, Figure 3e, Figure 3f, Figure 3g, Figure 3h, Figure 3i, Figure 4a, Figure 4b, Figure 4c, Figure 4d, Figure 4e, Figure 5b]
